# Supplementary material for: Poly[[μ-1,4-bis­(1H-imidazol-4-yl)benzene-κ2 N 3:N 3′](μ-5-methyl­isophthalato-κ2 O 1:O 3)cobalt(II)]
Source: Acta Crystallogr Sect E Struct Rep Online. 2011 Jul 6;67(Pt 8):m1031–2. doi: 10.1107/S1600536811025657 (PMC3212123; doi:10.1107/S1600536811025657)
Supplement: Supplementary file 1 [file e-67-m1031-sup1.cif]

##############################################################################
#                                                                            #
# This CIF contains the data in a paper accepted for publication in          #
# Acta Crystallographica Section E. It conforms to the requirements of       #
# Notes for Authors for Acta Crystallographica Section E, and has been       #
# peer reviewed under the auspices of the IUCr Commission on Journals.       #
#                                                                            #
# Full details of the Crystallographic Information File format               #
# are given in the paper "The Crystallographic Information File (CIF):       #
# a New Standard Archive File for Crystallography" by S. R. Hall, F. H.      #
# Allen and I. D. Brown [Acta Cryst. (1991), A47, 655-685].                  #
#                                                                            #
# The current version of the core CIF dictionary is obtainable from          #
# ftp://ftp.iucr.org/pub/cif_core.dic.                                       #
#                                                                            #
# Software is freely available for graphical display of the structure(s)     #
# in this CIF. For information consult the CIF software page                 #
# http://www.iucr.org/resources/cif/software.                                #
#                                                                            #
# This file may be used for bona fide research purposes within the           #
# scientific community so long as proper attribution is given to the journal # 
# article from which it was obtained.                                        #
#                                                                            #
##############################################################################
data_global
_audit_creation_method     'form.cif (version 2.0)'
_journal_data_validation_number     ?
_journal_date_recd_electronic     2011-05-10
_journal_date_accepted     2011-06-29
_journal_name_full     'Acta Crystallographica, Section E'
_journal_year     2011
_journal_volume     67
_journal_issue      8
_journal_page_first     m1031
_journal_page_last     m1032
_journal_paper_category     QM
_journal_coeditor_code     BG2404
_publ_contact_author_name     'Dr. Shui-Sheng Chen'
_publ_contact_author_address
;
      Department of Chemistry, Fuyang Normal College,
      Fuyang, Anhui 236041, China
      College of Information Engineering, Fuyang Teacher's College,
      Fuyang, Anhui 236041, China
;
_publ_contact_author_email     'sscfync@163.com'
_publ_contact_author_fax     '86 558 2595626'
_publ_contact_author_phone     '86 558 2595626'
_publ_section_title
;\
Poly[[\m-1,4-bis(1<i>H</i>-imidazol-4-yl)benzene-\k^2^<i>N</i>^3^:<i>N</i>^3'^]\
(\m-5-methylisophthalato-\k^2^<i>O</i>^1^:<i>O</i>^3^)cobalt(II)]
;
loop_
    _publ_author_name
    _publ_author_footnote
    _publ_author_address
    'Shui-Sheng Chen' ?
;
Department of Chemistry
Fuyang Normal College
Fuyang
Anhui 236041
People's Republic of China
;
    'Sen-Lin Yang' ?
;
Department of Chemistry
Fuyang Normal College
Fuyang
Anhui 236041
People's Republic of China
;
    'Shu-Ping Zhang' ?
;
Department of Chemistry
Fuyang Normal College
Fuyang
Anhui 236041
People's Republic of China
;
data_I
_audit_creation_method     SHELXL-97
_chemical_name_systematic
;
Poly[[\m-1,4-bis(1<i>H</i>-imidazol-4-yl)benzene-
\k^2^<i>N</i>^3^:<i>N</i>^3'^](\m-5-methylisophthalato-
\k^2^<i>O</i>^1^:<i>O</i>^3^)cobalt(II)]
;
_chemical_name_common     ?
_chemical_formula_moiety     'C21 H16 Co N4 O4'
_chemical_formula_sum     'C21 H16 Co N4 O4'
_chemical_formula_iupac     '[Co (C9 H6 O4) (C12 H10 N4)]'
_chemical_formula_weight     447.31
_chemical_melting_point     ?
_symmetry_cell_setting     monoclinic
_symmetry_space_group_name_H-M     'P 21/c'
_symmetry_space_group_name_Hall     '-P 2ybc'
loop_
    _symmetry_equiv_pos_as_xyz
    'x, y, z'
    '-x, y+1/2, -z+1/2'
    '-x, -y, -z'
    'x, -y-1/2, z-1/2'
_cell_length_a     7.4608(5)
_cell_length_b     13.8212(10)
_cell_length_c     17.8629(13)
_cell_angle_alpha     90.00
_cell_angle_beta     90.4510(10)
_cell_angle_gamma     90.00
_cell_volume     1841.9(2)
_cell_formula_units_Z     4
_cell_measurement_reflns_used     5943
_cell_measurement_theta_min     2.19
_cell_measurement_theta_max     27.47
_cell_measurement_temperature     296(2)
_exptl_crystal_description     block
_exptl_crystal_colour     purple
_exptl_crystal_size_max     0.22
_exptl_crystal_size_mid     0.18
_exptl_crystal_size_min     0.13
_exptl_crystal_density_diffrn     1.613
_exptl_crystal_density_meas     ?
_exptl_crystal_density_method     'not measured'
_exptl_crystal_F_000     916
_exptl_absorpt_coefficient_mu     0.971
_exptl_absorpt_correction_type     multi-scan
_exptl_absorpt_process_details     '(SADABS; Sheldrick, 1996)'
_exptl_absorpt_correction_T_min     0.8148
_exptl_absorpt_correction_T_max     0.8842
_exptl_special_details
;
;
_diffrn_ambient_temperature     296(2)
_diffrn_radiation_type     MoK\a
_diffrn_radiation_wavelength     0.71073
_diffrn_radiation_source     'fine-focus sealed tube'
_diffrn_radiation_monochromator     graphite
_diffrn_measurement_device_type     'Bruker SMART APEXII CCD'
_diffrn_measurement_method     'phi and omega scans'
_diffrn_detector_area_resol_mean     ?
_diffrn_reflns_number     16427
_diffrn_reflns_av_R_equivalents     0.0318
_diffrn_reflns_av_sigmaI/netI     0.0310
_diffrn_reflns_theta_min     1.86
_diffrn_reflns_theta_max     27.52
_diffrn_reflns_theta_full     27.52
_diffrn_measured_fraction_theta_max     0.993
_diffrn_measured_fraction_theta_full     0.993
_diffrn_reflns_limit_h_min     -9
_diffrn_reflns_limit_h_max     9
_diffrn_reflns_limit_k_min     -17
_diffrn_reflns_limit_k_max     17
_diffrn_reflns_limit_l_min     -23
_diffrn_reflns_limit_l_max     23
_diffrn_standards_number     ?
_diffrn_standards_interval_count     ?
_diffrn_standards_interval_time     ?
_diffrn_standards_decay_%     ?
_refine_special_details
;
Refinement of <i>F</i>^2^ against ALL reflections. The weighted <i>R</i>-factor
<i>wR</i> and goodness of fit <i>S</i> are based on <i>F</i>^2^, conventional
<i>R</i>-factors <i>R</i> are based on <i>F</i>, with <i>F</i> set to zero for
negative <i>F</i>^2^. The threshold expression of <i>F</i>^2^ >
\s(<i>F</i>^2^) is used only for calculating <i>R</i>-factors(gt) <i>etc</i>.
and is not relevant to the choice of reflections for refinement.
<i>R</i>-factors based on <i>F</i>^2^ are statistically about twice as large
as those based on <i>F</i>, and <i>R</i>- factors based on ALL data will be
even larger.
;
_reflns_number_total     4210
_reflns_number_gt     3540
_reflns_threshold_expression     I>2sigma(I)
_refine_ls_structure_factor_coef     Fsqd
_refine_ls_matrix_type     full
_refine_ls_R_factor_all     0.0420
_refine_ls_R_factor_gt     0.0310
_refine_ls_wR_factor_gt     0.0856
_refine_ls_wR_factor_ref     0.0997
_refine_ls_goodness_of_fit_ref     1.124
_refine_ls_restrained_S_all     1.124
_refine_ls_number_reflns     4210
_refine_ls_number_parameters     272
_refine_ls_number_restraints     0
_refine_ls_hydrogen_treatment     constr
_refine_ls_weighting_scheme     calc
_refine_ls_weighting_details
         'calc w=1/[\s^2^(Fo^2^)+(0.0533P)^2^+0.5242P] where P=(Fo^2^+2Fc^2^)/3'
_atom_sites_solution_hydrogens     geom
_atom_sites_solution_primary     direct
_atom_sites_solution_secondary     difmap
_refine_ls_shift/su_max     0.010
_refine_ls_shift/su_mean     0.000
_refine_diff_density_max     0.451
_refine_diff_density_min     -0.340
_refine_ls_extinction_method     none
_refine_ls_extinction_coef     ?
loop_
    _atom_type_symbol
    _atom_type_description
    _atom_type_scat_dispersion_real
    _atom_type_scat_dispersion_imag
    _atom_type_scat_source
    'C' 'C' 0.0033 0.0016
                         'International Tables Vol C Tables 4.2.6.8 and 6.1.1.4'
    'H' 'H' 0.0000 0.0000
                         'International Tables Vol C Tables 4.2.6.8 and 6.1.1.4'
    'N' 'N' 0.0061 0.0033
                         'International Tables Vol C Tables 4.2.6.8 and 6.1.1.4'
    'O' 'O' 0.0106 0.0060
                         'International Tables Vol C Tables 4.2.6.8 and 6.1.1.4'
    'Co' 'Co' 0.3494 0.9721
                         'International Tables Vol C Tables 4.2.6.8 and 6.1.1.4'
_computing_data_collection     'APEX2 (Bruker, 2003)'
_computing_cell_refinement     'SAINT (Bruker, 2003)'
_computing_data_reduction     'SAINT (Bruker, 2003)'
_computing_structure_solution     'SHELXS97 (Sheldrick, 2008)'
_computing_structure_refinement     'SHELXL97 (Sheldrick, 2008)'
_computing_molecular_graphics     'SHELXTL (Sheldrick, 2008)'
_computing_publication_material     'SHELXTL (Sheldrick, 2008'
loop_
    _atom_site_type_symbol
    _atom_site_label
    _atom_site_fract_x
    _atom_site_fract_y
    _atom_site_fract_z
    _atom_site_U_iso_or_equiv
    _atom_site_adp_type
    _atom_site_calc_flag
    _atom_site_refinement_flags
    _atom_site_occupancy
    _atom_site_symmetry_multiplicity
    _atom_site_disorder_assembly
    _atom_site_disorder_group
    Co Co1 0.54880(4) 0.195950(18) 0.350426(14) 0.02058(10) Uani d . 1 1 . .
    C C1 0.7795(3) 0.12914(15) 0.66061(11) 0.0255(4) Uani d . 1 1 . .
    H H1 0.8186 0.1489 0.7078 0.031 Uiso calc R 1 1 . .
    C C2 0.6298(3) 0.17243(15) 0.62840(11) 0.0266(4) Uani d . 1 1 . .
    H H2 0.5685 0.2200 0.6547 0.032 Uiso calc R 1 1 . .
    C C3 0.5697(3) 0.14555(14) 0.55695(11) 0.0226(4) Uani d . 1 1 . .
    C C4 0.6616(3) 0.07175(14) 0.52012(11) 0.0238(4) Uani d . 1 1 . .
    H H4 0.6235 0.0524 0.4728 0.029 Uiso calc R 1 1 . .
    C C5 0.8076(3) 0.02726(14) 0.55266(11) 0.0241(4) Uani d . 1 1 . .
    H H5 0.8643 -0.0229 0.5275 0.029 Uiso calc R 1 1 . .
    C C6 0.8721(3) 0.05623(14) 0.62299(10) 0.0218(4) Uani d . 1 1 . .
    C C7 0.4104(3) 0.18914(13) 0.52141(11) 0.0231(4) Uani d . 1 1 . .
    C C8 0.2542(3) 0.21709(16) 0.55384(12) 0.0295(5) Uani d . 1 1 . .
    H H8 0.2285 0.2165 0.6047 0.035 Uiso calc R 1 1 . .
    C C9 0.2298(3) 0.23532(15) 0.43242(11) 0.0268(4) Uani d . 1 1 . .
    H H9 0.1822 0.2503 0.3856 0.032 Uiso calc R 1 1 . .
    C C10 1.0349(3) 0.00981(14) 0.65210(10) 0.0220(4) Uani d . 1 1 . .
    C C11 1.1089(3) -0.07682(14) 0.63344(11) 0.0244(4) Uani d . 1 1 . .
    H H11 1.0566 -0.1220 0.6015 0.029 Uiso calc R 1 1 . .
    C C12 1.2952(3) -0.00842(15) 0.70919(11) 0.0279(4) Uani d . 1 1 . .
    H H12 1.3949 0.0041 0.7392 0.033 Uiso calc R 1 1 . .
    C C13 0.1442(3) 0.10168(13) 0.19263(10) 0.0219(4) Uani d . 1 1 . .
    C C14 -0.0230(3) 0.11928(14) 0.16014(11) 0.0248(4) Uani d . 1 1 . .
    H H14 -0.0810 0.1775 0.1697 0.030 Uiso calc R 1 1 . .
    C C15 -0.1051(3) 0.05121(15) 0.11349(11) 0.0265(4) Uani d . 1 1 . .
    C C16 -0.0144(3) -0.03479(15) 0.09966(11) 0.0270(4) Uani d . 1 1 . .
    H H16 -0.0651 -0.0798 0.0671 0.032 Uiso calc R 1 1 . .
    C C17 0.1502(3) -0.05523(14) 0.13329(11) 0.0230(4) Uani d . 1 1 . .
    C C18 0.2293(3) 0.01403(14) 0.17953(11) 0.0234(4) Uani d . 1 1 . .
    H H18 0.3399 0.0015 0.2018 0.028 Uiso calc R 1 1 . .
    C C19 -0.2909(3) 0.06834(19) 0.08092(15) 0.0419(6) Uani d . 1 1 . .
    H H19A -0.3309 0.0110 0.0554 0.063 Uiso calc R 1 1 . .
    H H19B -0.2868 0.1213 0.0462 0.063 Uiso calc R 1 1 . .
    H H19C -0.3724 0.0835 0.1206 0.063 Uiso calc R 1 1 . .
    C C20 0.2386(3) -0.15191(15) 0.12306(11) 0.0251(4) Uani d . 1 1 . .
    C C21 0.2327(3) 0.17620(14) 0.24256(11) 0.0237(4) Uani d . 1 1 . .
    N N1 0.3928(2) 0.20055(12) 0.44391(9) 0.0231(4) Uani d . 1 1 . .
    N N2 0.1423(3) 0.24621(13) 0.49691(10) 0.0295(4) Uani d . 1 1 . .
    H H2A 0.0348 0.2677 0.5018 0.035 Uiso calc R 1 1 . .
    N N3 1.1559(2) 0.05179(12) 0.70134(9) 0.0258(4) Uani d . 1 1 . .
    H H3 1.1438 0.1069 0.7231 0.031 Uiso calc R 1 1 . .
    N N4 1.2734(2) -0.08794(12) 0.66891(9) 0.0244(4) Uani d . 1 1 . .
    O O1 0.3807(2) 0.14966(11) 0.27237(9) 0.0342(4) Uani d . 1 1 . .
    O O2 0.1604(2) 0.25623(10) 0.25192(9) 0.0353(4) Uani d . 1 1 . .
    O O3 0.1867(2) -0.21003(11) 0.07470(9) 0.0337(4) Uani d . 1 1 . .
    O O4 0.3683(2) -0.17173(11) 0.16856(9) 0.0324(4) Uani d . 1 1 . .
loop_
    _atom_site_aniso_label
    _atom_site_aniso_U_11
    _atom_site_aniso_U_22
    _atom_site_aniso_U_33
    _atom_site_aniso_U_12
    _atom_site_aniso_U_13
    _atom_site_aniso_U_23
    Co1 0.01940(16) 0.01927(15) 0.02303(15) 0.00030(10) -0.00299(10) 0.00033(9)
    C1 0.0277(11) 0.0262(10) 0.0225(9) 0.0019(9) -0.0044(8) -0.0028(7)
    C2 0.0287(12) 0.0236(9) 0.0273(10) 0.0052(9) -0.0016(8) -0.0029(8)
    C3 0.0212(10) 0.0221(9) 0.0246(9) 0.0009(8) -0.0017(7) 0.0037(7)
    C4 0.0232(10) 0.0266(10) 0.0216(9) -0.0009(8) -0.0033(7) -0.0009(7)
    C5 0.0231(10) 0.0253(10) 0.0240(9) 0.0030(8) -0.0002(8) -0.0028(7)
    C6 0.0199(10) 0.0219(9) 0.0235(9) 0.0000(8) -0.0016(7) 0.0036(7)
    C7 0.0249(11) 0.0207(9) 0.0237(9) 0.0000(8) -0.0022(8) 0.0017(7)
    C8 0.0290(12) 0.0325(11) 0.0268(10) 0.0061(9) -0.0003(9) 0.0023(8)
    C9 0.0252(11) 0.0277(10) 0.0275(10) 0.0043(9) -0.0028(8) 0.0032(8)
    C10 0.0210(10) 0.0239(9) 0.0211(9) 0.0003(8) -0.0020(7) 0.0019(7)
    C11 0.0206(10) 0.0252(9) 0.0272(9) 0.0014(8) -0.0043(8) -0.0016(8)
    C12 0.0241(11) 0.0303(10) 0.0292(10) 0.0013(9) -0.0077(8) -0.0005(8)
    C13 0.0237(11) 0.0202(9) 0.0217(9) -0.0015(8) -0.0030(7) 0.0023(7)
    C14 0.0244(11) 0.0200(9) 0.0299(10) 0.0033(8) -0.0034(8) 0.0016(7)
    C15 0.0223(11) 0.0279(10) 0.0294(10) -0.0009(9) -0.0068(8) 0.0028(8)
    C16 0.0265(11) 0.0244(10) 0.0299(10) -0.0021(9) -0.0071(8) -0.0032(8)
    C17 0.0242(11) 0.0208(9) 0.0241(9) 0.0000(8) -0.0029(8) -0.0008(7)
    C18 0.0210(10) 0.0227(9) 0.0264(9) 0.0007(8) -0.0057(8) 0.0002(7)
    C19 0.0302(13) 0.0427(13) 0.0525(15) 0.0050(11) -0.0186(11) -0.0027(11)
    C20 0.0234(11) 0.0227(10) 0.0291(10) -0.0011(8) 0.0005(8) -0.0004(8)
    C21 0.0280(11) 0.0209(9) 0.0221(9) -0.0014(8) -0.0038(8) 0.0016(7)
    N1 0.0221(9) 0.0242(8) 0.0229(8) 0.0015(7) -0.0024(7) 0.0020(6)
    N2 0.0222(9) 0.0333(10) 0.0330(9) 0.0096(8) 0.0002(7) 0.0015(7)
    N3 0.0266(10) 0.0224(8) 0.0282(8) 0.0026(7) -0.0059(7) -0.0029(7)
    N4 0.0218(9) 0.0253(8) 0.0259(8) 0.0025(7) -0.0045(7) 0.0002(6)
    O1 0.0304(9) 0.0307(8) 0.0411(9) 0.0016(7) -0.0150(7) -0.0095(7)
    O2 0.0484(11) 0.0185(7) 0.0388(9) 0.0053(7) -0.0112(7) -0.0024(6)
    O3 0.0338(9) 0.0255(7) 0.0419(9) -0.0032(7) -0.0028(7) -0.0104(6)
    O4 0.0343(9) 0.0277(7) 0.0352(8) 0.0100(7) -0.0077(7) -0.0052(6)
_geom_special_details
;
All e.s.d.'s (except the e.s.d. in the dihedral angle between two l.s. planes)
are estimated using the full covariance matrix. The cell e.s.d.'s are taken
into account individually in the estimation of e.s.d.'s in distances, angles
and torsion angles; correlations between e.s.d.'s in cell parameters are only
used when they are defined by crystal symmetry. An approximate (isotropic)
treatment of cell e.s.d.'s is used for estimating e.s.d.'s involving l.s.
planes.
;
loop_
    _geom_bond_atom_site_label_1
    _geom_bond_atom_site_label_2
    _geom_bond_site_symmetry_2
    _geom_bond_distance
    _geom_bond_publ_flag
    Co1 O4 2_655 1.9611(15) ?
    Co1 O1 . 1.9744(15) ?
    Co1 N4 3_756 2.0287(17) ?
    Co1 N1 . 2.0438(17) ?
    C1 C2 . 1.388(3) ?
    C1 C6 . 1.397(3) ?
    C1 H1 . 0.9300 ?
    C2 C3 . 1.400(3) ?
    C2 H2 . 0.9300 ?
    C3 C4 . 1.397(3) ?
    C3 C7 . 1.472(3) ?
    C4 C5 . 1.375(3) ?
    C4 H4 . 0.9300 ?
    C5 C6 . 1.400(3) ?
    C5 H5 . 0.9300 ?
    C6 C10 . 1.465(3) ?
    C7 C8 . 1.361(3) ?
    C7 N1 . 1.398(2) ?
    C8 N2 . 1.371(3) ?
    C8 H8 . 0.9300 ?
    C9 N1 . 1.323(3) ?
    C9 N2 . 1.337(3) ?
    C9 H9 . 0.9300 ?
    C10 C11 . 1.361(3) ?
    C10 N3 . 1.383(3) ?
    C11 N4 . 1.385(3) ?
    C11 H11 . 0.9300 ?
    C12 N4 . 1.323(3) ?
    C12 N3 . 1.338(3) ?
    C12 H12 . 0.9300 ?
    C13 C18 . 1.388(3) ?
    C13 C14 . 1.393(3) ?
    C13 C21 . 1.511(3) ?
    C14 C15 . 1.395(3) ?
    C14 H14 . 0.9300 ?
    C15 C16 . 1.391(3) ?
    C15 C19 . 1.517(3) ?
    C16 C17 . 1.392(3) ?
    C16 H16 . 0.9300 ?
    C17 C18 . 1.392(3) ?
    C17 C20 . 1.502(3) ?
    C18 H18 . 0.9300 ?
    C19 H19A . 0.9600 ?
    C19 H19B . 0.9600 ?
    C19 H19C . 0.9600 ?
    C20 O3 . 1.239(2) ?
    C20 O4 . 1.288(3) ?
    C21 O2 . 1.242(2) ?
    C21 O1 . 1.276(3) ?
    N2 H2A . 0.8600 ?
    N3 H3 . 0.8600 ?
    N4 Co1 3_756 2.0287(17) ?
    O4 Co1 2_645 1.9611(15) ?
loop_
    _geom_angle_atom_site_label_1
    _geom_angle_atom_site_label_2
    _geom_angle_atom_site_label_3
    _geom_angle_site_symmetry_1
    _geom_angle_site_symmetry_3
    _geom_angle
    _geom_angle_publ_flag
    O4 Co1 O1 2_655 . 112.31(7) ?
    O4 Co1 N4 2_655 3_756 116.69(7) ?
    O1 Co1 N4 . 3_756 93.09(7) ?
    O4 Co1 N1 2_655 . 107.14(7) ?
    O1 Co1 N1 . . 102.97(7) ?
    N4 Co1 N1 3_756 . 122.64(7) ?
    C2 C1 C6 . . 120.74(18) ?
    C2 C1 H1 . . 119.6 ?
    C6 C1 H1 . . 119.6 ?
    C1 C2 C3 . . 120.96(19) ?
    C1 C2 H2 . . 119.5 ?
    C3 C2 H2 . . 119.5 ?
    C4 C3 C2 . . 117.93(19) ?
    C4 C3 C7 . . 119.58(17) ?
    C2 C3 C7 . . 122.44(18) ?
    C5 C4 C3 . . 121.17(18) ?
    C5 C4 H4 . . 119.4 ?
    C3 C4 H4 . . 119.4 ?
    C4 C5 C6 . . 121.12(18) ?
    C4 C5 H5 . . 119.4 ?
    C6 C5 H5 . . 119.4 ?
    C1 C6 C5 . . 118.01(18) ?
    C1 C6 C10 . . 123.85(17) ?
    C5 C6 C10 . . 118.13(18) ?
    C8 C7 N1 . . 108.41(19) ?
    C8 C7 C3 . . 128.57(19) ?
    N1 C7 C3 . . 122.82(18) ?
    C7 C8 N2 . . 106.62(19) ?
    C7 C8 H8 . . 126.7 ?
    N2 C8 H8 . . 126.7 ?
    N1 C9 N2 . . 111.22(18) ?
    N1 C9 H9 . . 124.4 ?
    N2 C9 H9 . . 124.4 ?
    C11 C10 N3 . . 105.12(17) ?
    C11 C10 C6 . . 129.41(18) ?
    N3 C10 C6 . . 125.24(18) ?
    C10 C11 N4 . . 110.19(18) ?
    C10 C11 H11 . . 124.9 ?
    N4 C11 H11 . . 124.9 ?
    N4 C12 N3 . . 111.57(18) ?
    N4 C12 H12 . . 124.2 ?
    N3 C12 H12 . . 124.2 ?
    C18 C13 C14 . . 119.42(18) ?
    C18 C13 C21 . . 119.74(18) ?
    C14 C13 C21 . . 120.84(18) ?
    C13 C14 C15 . . 121.23(19) ?
    C13 C14 H14 . . 119.4 ?
    C15 C14 H14 . . 119.4 ?
    C16 C15 C14 . . 118.06(19) ?
    C16 C15 C19 . . 120.63(19) ?
    C14 C15 C19 . . 121.3(2) ?
    C15 C16 C17 . . 121.72(19) ?
    C15 C16 H16 . . 119.1 ?
    C17 C16 H16 . . 119.1 ?
    C16 C17 C18 . . 118.98(18) ?
    C16 C17 C20 . . 120.98(18) ?
    C18 C17 C20 . . 119.98(18) ?
    C13 C18 C17 . . 120.52(19) ?
    C13 C18 H18 . . 119.7 ?
    C17 C18 H18 . . 119.7 ?
    C15 C19 H19A . . 109.5 ?
    C15 C19 H19B . . 109.5 ?
    H19A C19 H19B . . 109.5 ?
    C15 C19 H19C . . 109.5 ?
    H19A C19 H19C . . 109.5 ?
    H19B C19 H19C . . 109.5 ?
    O3 C20 O4 . . 122.05(19) ?
    O3 C20 C17 . . 121.79(19) ?
    O4 C20 C17 . . 116.14(17) ?
    O2 C21 O1 . . 125.10(19) ?
    O2 C21 C13 . . 119.87(19) ?
    O1 C21 C13 . . 115.03(17) ?
    C9 N1 C7 . . 105.86(17) ?
    C9 N1 Co1 . . 114.42(13) ?
    C7 N1 Co1 . . 139.11(15) ?
    C9 N2 C8 . . 107.89(18) ?
    C9 N2 H2A . . 126.1 ?
    C8 N2 H2A . . 126.1 ?
    C12 N3 C10 . . 107.96(17) ?
    C12 N3 H3 . . 126.0 ?
    C10 N3 H3 . . 126.0 ?
    C12 N4 C11 . . 105.15(17) ?
    C12 N4 Co1 . 3_756 128.76(15) ?
    C11 N4 Co1 . 3_756 125.59(13) ?
    C21 O1 Co1 . . 138.10(14) ?
    C20 O4 Co1 . 2_645 109.00(13) ?
loop_
    _geom_torsion_atom_site_label_1
    _geom_torsion_atom_site_label_2
    _geom_torsion_atom_site_label_3
    _geom_torsion_atom_site_label_4
    _geom_torsion_site_symmetry_1
    _geom_torsion_site_symmetry_2
    _geom_torsion_site_symmetry_3
    _geom_torsion_site_symmetry_4
    _geom_torsion
    _geom_torsion_publ_flag
    C6 C1 C2 C3 . . . . -1.2(3) ?
    C1 C2 C3 C4 . . . . 2.0(3) ?
    C1 C2 C3 C7 . . . . 179.3(2) ?
    C2 C3 C4 C5 . . . . -0.5(3) ?
    C7 C3 C4 C5 . . . . -177.92(19) ?
    C3 C4 C5 C6 . . . . -1.8(3) ?
    C2 C1 C6 C5 . . . . -1.1(3) ?
    C2 C1 C6 C10 . . . . 177.6(2) ?
    C4 C5 C6 C1 . . . . 2.5(3) ?
    C4 C5 C6 C10 . . . . -176.18(19) ?
    C4 C3 C7 C8 . . . . 140.6(2) ?
    C2 C3 C7 C8 . . . . -36.7(3) ?
    C4 C3 C7 N1 . . . . -33.6(3) ?
    C2 C3 C7 N1 . . . . 149.1(2) ?
    N1 C7 C8 N2 . . . . -0.5(2) ?
    C3 C7 C8 N2 . . . . -175.31(19) ?
    C1 C6 C10 C11 . . . . 159.7(2) ?
    C5 C6 C10 C11 . . . . -21.6(3) ?
    C1 C6 C10 N3 . . . . -26.5(3) ?
    C5 C6 C10 N3 . . . . 152.1(2) ?
    N3 C10 C11 N4 . . . . -1.1(2) ?
    C6 C10 C11 N4 . . . . 173.60(19) ?
    C18 C13 C14 C15 . . . . -1.3(3) ?
    C21 C13 C14 C15 . . . . 179.49(18) ?
    C13 C14 C15 C16 . . . . -0.6(3) ?
    C13 C14 C15 C19 . . . . 177.2(2) ?
    C14 C15 C16 C17 . . . . 2.6(3) ?
    C19 C15 C16 C17 . . . . -175.2(2) ?
    C15 C16 C17 C18 . . . . -2.7(3) ?
    C15 C16 C17 C20 . . . . 174.58(19) ?
    C14 C13 C18 C17 . . . . 1.2(3) ?
    C21 C13 C18 C17 . . . . -179.59(18) ?
    C16 C17 C18 C13 . . . . 0.8(3) ?
    C20 C17 C18 C13 . . . . -176.52(18) ?
    C16 C17 C20 O3 . . . . 13.1(3) ?
    C18 C17 C20 O3 . . . . -169.7(2) ?
    C16 C17 C20 O4 . . . . -165.3(2) ?
    C18 C17 C20 O4 . . . . 11.9(3) ?
    C18 C13 C21 O2 . . . . 177.05(19) ?
    C14 C13 C21 O2 . . . . -3.7(3) ?
    C18 C13 C21 O1 . . . . -3.0(3) ?
    C14 C13 C21 O1 . . . . 176.23(19) ?
    N2 C9 N1 C7 . . . . -0.4(2) ?
    N2 C9 N1 Co1 . . . . -173.18(14) ?
    C8 C7 N1 C9 . . . . 0.6(2) ?
    C3 C7 N1 C9 . . . . 175.72(18) ?
    C8 C7 N1 Co1 . . . . 170.50(16) ?
    C3 C7 N1 Co1 . . . . -14.3(3) ?
    O4 Co1 N1 C9 2_655 . . . 76.95(16) ?
    O1 Co1 N1 C9 . . . . -41.65(16) ?
    N4 Co1 N1 C9 3_756 . . . -143.96(14) ?
    O4 Co1 N1 C7 2_655 . . . -92.4(2) ?
    O1 Co1 N1 C7 . . . . 148.99(19) ?
    N4 Co1 N1 C7 3_756 . . . 46.7(2) ?
    N1 C9 N2 C8 . . . . 0.1(3) ?
    C7 C8 N2 C9 . . . . 0.3(2) ?
    N4 C12 N3 C10 . . . . -0.6(2) ?
    C11 C10 N3 C12 . . . . 1.0(2) ?
    C6 C10 N3 C12 . . . . -173.96(19) ?
    N3 C12 N4 C11 . . . . -0.1(2) ?
    N3 C12 N4 Co1 . . . 3_756 172.10(14) ?
    C10 C11 N4 C12 . . . . 0.8(2) ?
    C10 C11 N4 Co1 . . . 3_756 -171.73(14) ?
    O2 C21 O1 Co1 . . . . 10.4(4) ?
    C13 C21 O1 Co1 . . . . -169.49(15) ?
    O4 Co1 O1 C21 2_655 . . . -55.5(2) ?
    N4 Co1 O1 C21 3_756 . . . -176.1(2) ?
    N1 Co1 O1 C21 . . . . 59.4(2) ?
    O3 C20 O4 Co1 . . . 2_645 -2.4(3) ?
    C17 C20 O4 Co1 . . . 2_645 176.03(14) ?
loop_
    _geom_hbond_atom_site_label_D
    _geom_hbond_atom_site_label_H
    _geom_hbond_atom_site_label_A
    _geom_hbond_site_symmetry_A
    _geom_hbond_distance_DH
    _geom_hbond_distance_HA
    _geom_hbond_distance_DA
    _geom_hbond_angle_DHA
    N2 H2A O3 2 0.86 2.16 2.825(3) 134
    N3 H3 O2 4_666 0.86 1.96 2.803(2) 165
    C9 H9 O2 . 0.93 2.39 3.274(3) 158
    C11 H11 O3 4_656 0.93 2.56 3.182(3) 124
