# Supplementary material for: Poly[[μ-1,4-bis­(1H-imidazol-4-yl)benzene-κ2 N 3:N 3′](μ-5-methyl­isophthalato-κ2 O 1:O 3)cobalt(II)]
Source: Acta Crystallogr Sect E Struct Rep Online. 2011 Jul 6;67(Pt 8):m1031–2. doi: 10.1107/S1600536811025657 (PMC3212123; doi:10.1107/S1600536811025657)
Supplement: Supplementary file 2 [file e-67-m1031-Isup2.hkl]

# 
# h,k,l, Fc-squared, Fo-squared, sigma(Fo-squared) and status flag 
# 
data_I
_shelx_title ' a in P2(1)/c' 
_shelx_refln_list_code          4 
_shelx_F_calc_maximum      277.15 
_exptl_crystal_F_000       916.00 
_reflns_d_resolution_high  0.7691 
 
loop_ 
 _symmetry_equiv_pos_as_xyz 
 'x, y, z' 
 '-x, y+1/2, -z+1/2' 
 '-x, -y, -z' 
 'x, -y-1/2, z-1/2' 
 
_cell_length_a     7.4608 
_cell_length_b    13.8212 
_cell_length_c    17.8629 
_cell_angle_alpha  90.000 
_cell_angle_beta   90.451 
_cell_angle_gamma  90.000 
 
_shelx_F_squared_multiplier     1.000 
 
loop_ 
 _refln_index_h 
 _refln_index_k 
 _refln_index_l 
 _refln_F_squared_calc 
 _refln_F_squared_meas 
 _refln_F_squared_sigma 
 _refln_observed_status 
   1   0   0      267.49      290.95     12.65 o 
   2   0   0     5283.86     5604.66    170.77 o 
   4   0   0      638.42      815.91     37.16 o 
   5   0   0     2522.14     2755.29     98.04 o 
   6   0   0      165.18      151.27     15.09 o 
   7   0   0     1434.37     1345.52     54.95 o 
   8   0   0       36.76       42.28     24.11 o 
   9   0   0      540.82      551.24     32.53 o 
   1   1   0      401.73      445.04      9.88 o 
   2   1   0     6068.52     6301.99    110.62 o 
   3   1   0     2843.82     2876.12     66.80 o 
   4   1   0      887.72      722.35     19.76 o 
   5   1   0     3565.90     3646.88     71.51 o 
   6   1   0     1674.94     1683.59     40.16 o 
   7   1   0     1892.01     1961.35     36.71 o 
   8   1   0     1070.60     1090.73     29.59 o 
   9   1   0        7.77       16.75      9.82 o 
   0   2   0     4244.77     4582.76     75.97 o 
   1   2   0    27105.44    25876.80   1697.46 o 
   2   2   0     1047.52     1047.49     20.67 o 
   3   2   0     4617.16     4835.59     84.62 o 
   4   2   0        0.79       -2.13      2.13 o 
   5   2   0     1943.73     1990.39     34.91 o 
   6   2   0      754.46      725.96     18.37 o 
   7   2   0        1.38       -2.18      5.00 o 
   8   2   0      137.61      165.19     13.38 o 
   9   2   0      107.73      148.61     17.11 o 
   1   3   0    22039.40    23214.54    388.05 o 
   2   3   0     2286.71     1461.85     43.48 o 
   3   3   0     1493.50     1440.41     28.99 o 
   4   3   0     1695.18     1594.84     28.50 o 
   5   3   0      425.86      443.75     13.14 o 
   6   3   0        7.93       12.77      6.62 o 
   7   3   0     1234.99     1208.88     38.02 o 
   8   3   0      127.39      135.99     14.59 o 
   9   3   0        0.77       -8.76     13.78 o 
   0   4   0     4473.75     4791.08     81.45 o 
   1   4   0     2242.76     2544.67     35.07 o 
   2   4   0      362.46      357.55      9.63 o 
   3   4   0     2814.55     2989.88     90.53 o 
   4   4   0      137.61      178.81      9.48 o 
   5   4   0        0.57        7.25      5.32 o 
   6   4   0      228.94      244.30     14.73 o 
   7   4   0      113.93      104.30     12.56 o 
   8   4   0      134.87      130.65     14.33 o 
   9   4   0        1.69       37.16     24.51 o 
   1   5   0      646.72      560.01      9.26 o 
   2   5   0      208.30      190.70      8.15 o 
   3   5   0       26.64       26.71      3.41 o 
   4   5   0     1212.47     1299.89     37.16 o 
   5   5   0      538.83      498.76     23.16 o 
   6   5   0      253.03      245.28     28.07 o 
   7   5   0      108.56       89.59     14.74 o 
   8   5   0       14.30       41.90     22.14 o 
   9   5   0      236.79      230.07     37.16 o 
   0   6   0     1283.35     1367.18     27.82 o 
   1   6   0    11691.00    12559.56    136.35 o 
   2   6   0     2447.34     2649.45     34.11 o 
   3   6   0     1567.53     1772.04     37.17 o 
   5   6   0     2065.48     1935.27     53.53 o 
   6   6   0      618.29      661.84     58.51 o 
   7   6   0      351.46      342.05     41.51 o 
   8   6   0      117.30      140.73     29.25 o 
   9   6   0       80.26      123.34     30.83 o 
   1   7   0     3009.47     3268.18     38.85 o 
   2   7   0       74.43      123.77      6.30 o 
   3   7   0     2146.30     2064.19     25.80 o 
   4   7   0     2261.17     2090.58     34.29 o 
   5   7   0      165.24      169.07     28.07 o 
   6   7   0     1753.34     1837.60     53.77 o 
   7   7   0      411.26      445.12     43.48 o 
   8   7   0      267.01      268.81     36.37 o 
   0   8   0     5827.41     5850.17    101.97 o 
   1   8   0     6648.18     6532.92     74.03 o 
   2   8   0     1939.51     1892.12     24.91 o 
   3   8   0      479.91      476.12     13.24 o 
   4   8   0      765.80      751.59     16.65 o 
   5   8   0      186.29      197.45     17.09 o 
   6   8   0      120.18      115.43     23.72 o 
   7   8   0      214.99      271.97     35.58 o 
   8   8   0       81.32       39.53     23.72 o 
   1   9   0     1837.89     1737.16     24.05 o 
   2   9   0      147.49      100.39      6.20 o 
   3   9   0     1505.40     1365.99     44.31 o 
   4   9   0      503.48      534.44     17.90 o 
   5   9   0      306.67      281.46     32.42 o 
   6   9   0     1425.93     1389.11     68.78 o 
   7   9   0      816.40      813.54     54.55 o 
   8   9   0      174.96      187.38     33.21 o 
   0  10   0      587.39      518.16     17.77 o 
   1  10   0     3817.74     3809.86     46.58 o 
   2  10   0     1654.51     1715.05     29.12 o 
   3  10   0        3.10        0.03      5.94 o 
   4  10   0     1481.56     1428.68     22.72 o 
   5  10   0        0.04       -0.43      7.12 o 
   6  10   0      242.37      273.55     34.79 o 
   7  10   0       57.25       36.37     22.14 o 
   8  10   0      581.81      536.83     52.18 o 
   1  11   0        5.83        1.12      5.08 o 
   2  11   0       14.56       18.76      5.98 o 
   3  11   0       98.64       94.06      8.90 o 
   4  11   0     1937.50     1822.57     37.88 o 
   5  11   0      452.86      415.43     17.68 o 
   6  11   0      253.21      313.87     37.95 o 
   7  11   0     1152.07     1057.05     65.62 o 
   0  12   0      115.46      120.19     13.24 o 
   1  12   0       77.84       63.78      6.66 o 
   2  12   0     1244.58     1271.06     24.62 o 
   3  12   0      688.37      700.82     34.93 o 
   4  12   0      161.40      157.54     13.09 o 
   5  12   0      162.89      151.60     12.73 o 
   6  12   0        1.24        1.58     18.18 o 
   7  12   0      109.51      123.34     30.83 o 
   1  13   0      582.52      555.33     14.60 o 
   2  13   0     1186.17     1222.52     33.78 o 
   3  13   0       89.99       99.14     10.56 o 
   4  13   0      507.96      451.66     16.81 o 
   5  13   0       70.43       71.64     11.46 o 
   6  13   0      191.19      173.94     33.21 o 
   0  14   0        1.51       -3.76      8.31 o 
   1  14   0      121.31      109.98      8.71 o 
   2  14   0       76.93       74.76     24.14 o 
   3  14   0       62.63       45.58      9.33 o 
   4  14   0       51.39       53.01      8.58 o 
   5  14   0       56.15       56.97     11.87 o 
   6  14   0      124.99       94.87     28.46 o 
   1  15   0       95.85      113.15     10.94 o 
   2  15   0      107.69      113.54     10.93 o 
   3  15   0      271.25      264.40     16.15 o 
   4  15   0       39.01       38.19      8.69 o 
   5  15   0       74.75       68.32     13.20 o 
   0  16   0      853.44      800.35     50.99 o 
   1  16   0       94.97       70.65     18.49 o 
   2  16   0      251.60      251.45     17.08 o 
   3  16   0      138.59      145.76     19.69 o 
   4  16   0       38.84       18.23      8.72 o 
   1  17   0       29.39       26.53     11.06 o 
   2  17   0      138.50      167.21     15.30 o 
   3  17   0       43.34       56.51     11.68 o 
  -9   1   1        1.95       -9.86     11.86 o 
  -8   1   1        1.01       -0.47     10.27 o 
  -7   1   1      523.24      523.82     14.26 o 
  -6   1   1     1657.83     1733.77     32.50 o 
  -5   1   1     1451.12     1493.49     27.53 o 
  -4   1   1      286.18      343.41     13.84 o 
  -3   1   1       51.63       54.59      6.96 o 
  -2   1   1      106.99      120.34      4.87 o 
  -1   1   1     6102.41     6491.60     82.76 o 
   0   1   1     4374.24       -0.79      0.79 o 
   1   1   1     1583.36     1553.68     33.42 o 
   2   1   1        1.82       -0.40      4.47 o 
   3   1   1     1808.73     1672.28     41.36 o 
   4   1   1     2618.76     3063.24     72.40 o 
   5   1   1      875.73      882.18     24.32 o 
   6   1   1      747.86      737.45     24.16 o 
   7   1   1      486.99      487.92     34.45 o 
   8   1   1      451.26      456.17     19.31 o 
   9   1   1       64.35       70.31     11.44 o 
  -9   2   1       35.33       28.41     10.36 o 
  -8   2   1       91.89       93.17     11.36 o 
  -7   2   1        0.06        5.81      8.46 o 
  -6   2   1       58.09       54.40      6.17 o 
  -5   2   1     1323.37     1311.54     25.48 o 
  -4   2   1     1396.90     1397.31     25.50 o 
  -3   2   1      639.14      563.63     21.82 o 
  -2   2   1     3893.84     3931.03     68.78 o 
  -1   2   1      796.98      795.32     15.81 o 
   0   2   1     3663.57     3745.88     40.85 o 
   1   2   1     1856.04     1882.05     39.34 o 
   2   2   1     1271.12     1345.99     22.25 o 
   3   2   1     1190.64     1316.52     22.83 o 
   4   2   1        4.85        2.85      2.14 o 
   5   2   1        1.34        5.31      6.28 o 
   6   2   1     1876.14     1871.59     34.18 o 
   7   2   1     1224.05     1229.69     26.36 o 
   8   2   1      509.65      538.96     23.96 o 
   9   2   1      137.61      159.28     14.13 o 
  -9   3   1      195.23      203.67     15.92 o 
  -8   3   1      399.76      400.56     21.84 o 
  -7   3   1     2129.94     2231.63     51.68 o 
  -6   3   1     5891.80     5996.74     95.25 o 
  -5   3   1     2604.73     2544.82     53.22 o 
  -4   3   1     1438.40     1487.71     27.48 o 
  -3   3   1      200.73      126.69     16.63 o 
  -2   3   1     5475.21     6043.16     77.85 o 
  -1   3   1    32487.93    32767.98    546.37 o 
   0   3   1     6599.00     6835.59     74.23 o 
   1   3   1      424.63      454.90     11.29 o 
   2   3   1     1641.91     1477.82     32.53 o 
   3   3   1      661.69      519.68     11.86 o 
   4   3   1     1903.23     1835.99     31.78 o 
   5   3   1     1361.36     1276.26     25.90 o 
   6   3   1      385.15      386.46     13.22 o 
   7   3   1      125.17      155.71     13.48 o 
   8   3   1      122.56      128.01     13.90 o 
   9   3   1      130.80      147.82     20.13 o 
  -9   4   1      139.36      170.38     27.67 o 
  -8   4   1       83.96       85.26     12.90 o 
  -7   4   1       51.25       59.23     11.14 o 
  -6   4   1     1830.29     1861.72     43.76 o 
  -5   4   1      333.17      335.06     12.14 o 
  -4   4   1     1064.13      968.43     27.97 o 
  -3   4   1     7361.70     7095.77    147.85 o 
  -2   4   1     7758.43     7973.19    138.38 o 
  -1   4   1      369.49      446.75      7.77 o 
   0   4   1     1758.44     1726.64     22.57 o 
   1   4   1     9746.44    10366.82    133.29 o 
   2   4   1     3815.49     4080.44    107.81 o 
   3   4   1      462.87      548.86     14.79 o 
   4   4   1       30.46       26.76      4.63 o 
   5   4   1     1963.02     1962.11     42.53 o 
   6   4   1     1492.02     1486.72     36.70 o 
   7   4   1     2131.40     2134.37     49.18 o 
   8   4   1      698.35      793.29     36.54 o 
   9   4   1      371.02      419.03     45.06 o 
  -9   5   1       77.80       65.62     27.67 o 
  -8   5   1      190.78      203.23     21.16 o 
  -7   5   1     2776.45     2747.14     75.07 o 
  -6   5   1     3899.53     3878.32     96.34 o 
  -5   5   1     2004.69     1982.07     74.32 o 
  -4   5   1      983.06      965.45     28.13 o 
  -3   5   1     1579.98     1645.23     34.79 o 
  -2   5   1     1027.41     1232.11     20.46 o 
  -1   5   1     6147.48     6082.44     67.48 o 
   0   5   1     5905.88     5971.49     71.56 o 
   1   5   1     2319.14     2256.52     28.95 o 
   2   5   1     4415.80     4475.38     67.90 o 
   3   5   1     4207.36     4280.03     72.50 o 
   4   5   1     2363.25     2230.10     56.33 o 
   5   5   1      643.27      669.92     47.44 o 
   6   5   1      753.20      762.22     30.16 o 
   7   5   1      240.92      240.45     20.26 o 
   8   5   1       16.53       29.25     21.35 o 
   9   5   1        8.11       13.44     22.93 o 
  -9   6   1      221.04      198.44     35.58 o 
  -8   6   1        9.47      -13.44     19.77 o 
  -7   6   1      714.94      698.96     31.63 o 
  -6   6   1      326.38      306.23     21.74 o 
  -5   6   1     1207.61     1228.61     39.09 o 
  -4   6   1     1437.15     1418.36     56.92 o 
  -3   6   1     1823.91     1674.83     25.87 o 
  -2   6   1     2141.74     2060.86     34.66 o 
  -1   6   1     2204.68     2080.05     25.66 o 
   0   6   1       83.38       48.73      3.81 o 
   1   6   1    13741.68    14851.64    173.72 o 
   2   6   1       11.24        6.60      2.86 o 
   3   6   1       21.33       38.61      3.86 o 
   5   6   1       82.41       81.64     12.15 o 
   6   6   1     2716.26     2639.32     72.74 o 
   7   6   1      548.48      600.08     45.86 o 
   8   6   1     1176.07     1065.75     63.25 o 
   9   6   1     1156.54     1317.95     73.53 o 
  -8   7   1       61.69       53.76     23.72 o 
  -7   7   1        9.30        3.95     17.39 o 
  -6   7   1      958.43     1026.24     36.92 o 
  -5   7   1      597.22      571.41     43.48 o 
  -4   7   1     1076.45     1109.06     20.92 o 
  -3   7   1      357.07      297.11     10.30 o 
  -2   7   1      515.90      517.70     12.01 o 
  -1   7   1      141.02      161.06      5.89 o 
   0   7   1     1926.17     1893.63     26.34 o 
   1   7   1     8529.84     8770.36    104.80 o 
   2   7   1     1778.89     1700.16     26.65 o 
   3   7   1      315.41      273.81      7.57 o 
   4   7   1     1795.58     1775.30     32.43 o 
   5   7   1     1159.32     1207.72     41.90 o 
   6   7   1        1.34        7.12     15.02 o 
   7   7   1       57.30       86.18     22.93 o 
   8   7   1      803.09      972.46     60.09 o 
  -8   8   1       39.85       79.06     24.51 o 
  -7   8   1      160.80      128.08     26.09 o 
  -6   8   1      427.47      409.15     26.88 o 
  -5   8   1        2.55       -5.74     16.21 o 
  -4   8   1       82.74       93.87      6.53 o 
  -3   8   1      737.85      724.26     18.71 o 
  -2   8   1      771.62      821.54     13.77 o 
  -1   8   1       95.65      112.81      5.54 o 
   0   8   1     2533.32     2700.77     33.57 o 
   1   8   1      529.54      450.78     10.63 o 
   2   8   1      234.13      241.42      8.21 o 
   3   8   1      116.43      104.75      6.42 o 
   4   8   1      202.59      214.66      9.03 o 
   5   8   1        0.57      -11.86     11.86 o 
   6   8   1      350.73      363.68     37.16 o 
   7   8   1      342.34      335.22     39.53 o 
   8   8   1       47.59       54.55     25.30 o 
  -8   9   1      112.70       71.16     24.51 o 
  -7   9   1        0.81      -15.81     15.81 o 
  -6   9   1       18.23       12.65     16.60 o 
  -5   9   1        0.10       -1.88     11.07 o 
  -4   9   1      633.32      665.13     20.39 o 
  -3   9   1      202.50      182.58     17.25 o 
  -2   9   1     1346.43     1510.17     24.63 o 
  -1   9   1      399.73      431.48     10.14 o 
   0   9   1      150.30      155.77      6.64 o 
   1   9   1      300.62      284.86      8.47 o 
   2   9   1      446.58      448.63     15.69 o 
   3   9   1       21.52       21.93      8.43 o 
   4   9   1       59.10       60.18      7.74 o 
   5   9   1      121.89      154.17     24.51 o 
   6   9   1      405.47      464.88     42.69 o 
   7   9   1        0.60       -9.49     15.02 o 
   8   9   1        1.48        8.70     22.14 o 
  -8  10   1        0.97       -3.16     18.97 o 
  -7  10   1       31.38       40.32     21.35 o 
  -6  10   1        2.11       -6.32     17.39 o 
  -5  10   1       23.63       21.94      7.51 o 
  -4  10   1      152.26      175.72     11.13 o 
  -3  10   1      640.10      650.93     17.23 o 
  -2  10   1       18.64       18.41      5.64 o 
  -1  10   1       38.65       40.31      5.24 o 
   0  10   1      339.49      378.34     10.13 o 
   1  10   1      204.61      215.93      8.11 o 
   2  10   1        0.09        1.31      5.04 o 
   3  10   1      247.16      235.44     10.56 o 
   4  10   1      518.41      514.92     15.33 o 
   5  10   1        0.67      -14.23     14.23 o 
   6  10   1      207.31      251.42     33.21 o 
   7  10   1       23.81       41.90     22.14 o 
   8  10   1      190.64      249.83     38.74 o 
  -7  11   1      220.12      245.09     37.16 o 
  -6  11   1      280.11      212.68     32.42 o 
  -5  11   1      615.15      576.78     21.53 o 
  -4  11   1       87.31      110.08      8.31 o 
  -3  11   1      235.42      255.38     11.64 o 
  -2  11   1       52.91       58.99      7.08 o 
  -1  11   1        5.92        8.86      5.16 o 
   0  11   1      414.78      411.06     11.24 o 
   1  11   1      276.35      278.89     10.30 o 
   2  11   1     1652.42     1556.17     27.56 o 
   3  11   1       29.63       34.41      7.30 o 
   4  11   1      148.11      135.03      8.43 o 
   5  11   1      697.35      678.89     22.95 o 
   6  11   1      339.48      292.53     36.37 o 
   7  11   1        2.03       15.81     20.56 o 
  -7  12   1       91.48      115.43     30.04 o 
  -6  12   1       64.16      128.87     28.46 o 
  -5  12   1      262.66      253.77     15.86 o 
  -4  12   1      843.29      756.04     20.91 o 
  -3  12   1      646.49      623.96     17.88 o 
  -2  12   1       42.48       30.45      6.59 o 
  -1  12   1     1169.82     1225.89     22.14 o 
   0  12   1     2217.95     2216.70     31.02 o 
   1  12   1       29.53       29.81      5.46 o 
   2  12   1      101.86      128.95      8.67 o 
   3  12   1     2405.60     2259.10     47.58 o 
   4  12   1        7.34        1.14      5.78 o 
   5  12   1      233.37      222.17     15.81 o 
   6  12   1      248.75      279.88     37.95 o 
   7  12   1      584.46      665.70     53.76 o 
  -6  13   1      248.70      275.13     37.95 o 
  -5  13   1      931.84      926.27     31.96 o 
  -4  13   1      540.45      508.85     23.93 o 
  -3  13   1       84.66       67.91     11.72 o 
  -2  13   1      186.16      234.13     11.51 o 
  -1  13   1      791.07      794.67     17.46 o 
   0  13   1      103.14       89.43      7.52 o 
   1  13   1     1371.94     1374.55     22.69 o 
   2  13   1     1141.95     1183.07     53.41 o 
   3  13   1     1910.10     1854.41     54.14 o 
   4  13   1      861.75      854.12     27.83 o 
   5  13   1      303.48      351.23     28.46 o 
   6  13   1        6.06        3.95     20.56 o 
  -6  14   1       69.21       30.83     22.14 o 
  -5  14   1      192.98      167.00     15.56 o 
  -4  14   1      329.88      324.11     15.58 o 
  -3  14   1       29.08       34.48      8.97 o 
  -2  14   1     2281.62     2128.59     47.51 o 
  -1  14   1      567.17      602.71     17.49 o 
   0  14   1      238.95      272.08     11.64 o 
   1  14   1      896.00      877.86     21.43 o 
   2  14   1     1003.19      939.55     24.61 o 
   3  14   1       10.07       28.28      8.69 o 
   4  14   1        5.01        3.89     13.06 o 
   5  14   1      547.06      562.38     44.27 o 
   6  14   1      240.25      188.17     35.58 o 
  -5  15   1      305.97      337.34     22.14 o 
  -4  15   1      198.75      183.93     12.89 o 
  -3  15   1      352.85      315.10     17.51 o 
  -2  15   1       56.16       35.20     11.65 o 
  -1  15   1       61.81       78.71      9.09 o 
   0  15   1      549.02      542.63     20.90 o 
   1  15   1      964.24     1024.82     26.55 o 
   2  15   1     1681.59     1693.07     36.37 o 
   3  15   1      325.07      329.88     15.40 o 
   4  15   1      108.25      113.46     10.88 o 
   5  15   1      160.72      148.02     23.72 o 
  -4  16   1        1.85       -7.84      7.84 o 
  -3  16   1      197.50      192.19     15.09 o 
  -2  16   1       89.81       84.84     12.32 o 
  -1  16   1      949.03     1039.20     27.42 o 
   0  16   1      712.24      742.14     20.63 o 
   1  16   1      146.54      166.23     18.43 o 
   2  16   1       27.44       38.82     10.73 o 
   3  16   1        1.40       -7.27      7.27 o 
   4  16   1      281.31      290.17     14.16 o 
  -3  17   1        0.75        1.76      9.44 o 
  -2  17   1        1.39        0.51      9.56 o 
  -1  17   1       73.72       50.15     11.56 o 
   0  17   1       61.02       69.55     10.73 o 
   1  17   1      236.84      238.12     15.44 o 
   2  17   1      248.71      246.06     17.60 o 
   3  17   1       13.65       22.61     16.70 o 
  -9   0   2      236.22      241.99     24.31 o 
  -8   0   2      181.60      207.19     21.22 o 
  -7   0   2      691.48      727.60     20.76 o 
  -6   0   2     3172.42     3267.03     62.82 o 
  -5   0   2     3263.61     3331.36     62.34 o 
  -4   0   2     4963.86     5143.03    117.12 o 
  -3   0   2     1111.41      965.71     27.95 o 
  -2   0   2       11.70       12.59      5.79 o 
   0   0   2     2089.64     2257.44     38.44 o 
   1   0   2     5732.59     6030.44    133.22 o 
   2   0   2       68.55       42.69      8.70 o 
   3   0   2       12.10       20.56      7.12 o 
   4   0   2     3818.02     3666.87    119.38 o 
   5   0   2     2201.82     2231.11     81.43 o 
   6   0   2     2153.34     2073.78     80.64 o 
   7   0   2     1249.32     1219.92     59.30 o 
   8   0   2       49.22       83.21     24.90 o 
   9   0   2      274.99      350.99     39.93 o 
  -9   1   2      494.68      524.62     23.02 o 
  -8   1   2      329.32      374.59     18.81 o 
  -7   1   2       14.31       13.48      5.69 o 
  -6   1   2      564.61      575.57     14.52 o 
  -5   1   2     1669.53     1700.13     31.44 o 
  -4   1   2      156.00      138.88     14.49 o 
  -3   1   2      486.24      486.74     11.31 o 
  -2   1   2        8.02       20.78      4.05 o 
  -1   1   2     8235.03     7721.27    591.23 o 
   0   1   2    10632.43    11100.63    127.49 o 
   1   1   2     7882.58     8017.03    100.62 o 
   2   1   2     6352.92     6693.47     97.23 o 
   3   1   2     5095.86     4443.62    590.19 o 
   4   1   2      329.30      315.26     21.35 o 
   5   1   2      589.39      615.42     24.87 o 
   6   1   2        0.54        3.53      7.39 o 
   7   1   2      226.16      221.73     15.36 o 
   8   1   2      280.51      284.86     18.95 o 
   9   1   2      102.04      131.16     13.48 o 
  -9   2   2       89.75       74.11     12.21 o 
  -8   2   2      108.06      122.39     12.78 o 
  -7   2   2     1217.23     1199.83     29.78 o 
  -6   2   2     2042.14     2084.04     38.54 o 
  -5   2   2     1463.20     1490.38     28.47 o 
  -4   2   2     1780.85     1701.06     36.99 o 
  -3   2   2     1178.46     1145.64     24.53 o 
  -2   2   2     3862.30     3940.27     58.33 o 
  -1   2   2     1217.11     1208.90     23.35 o 
   0   2   2     1727.16     1703.27     20.81 o 
   1   2   2      124.71      100.58      6.72 o 
   2   2   2       30.61       39.96      4.93 o 
   3   2   2     1661.23     1704.49     24.61 o 
   4   2   2     2118.45     2019.93     33.91 o 
   5   2   2     1139.64     1109.30     18.42 o 
   6   2   2      557.39      578.48     14.99 o 
   7   2   2      238.96      252.16     11.20 o 
   8   2   2      956.31      943.40     30.69 o 
   9   2   2      138.21      148.74     16.43 o 
  -9   3   2      490.44      461.83     29.10 o 
  -8   3   2      266.05      287.12     16.77 o 
  -7   3   2       13.66       12.97      9.62 o 
  -6   3   2       35.10       25.56      9.43 o 
  -5   3   2       74.32       65.09     11.11 o 
  -4   3   2      270.82      303.17     10.63 o 
  -3   3   2      250.29      267.64     18.58 o 
  -2   3   2      218.20      276.65     10.73 o 
  -1   3   2     1478.61     1607.09     23.19 o 
   0   3   2    12983.58    13361.02    133.74 o 
   3   3   2     6310.92     6658.90    117.75 o 
   4   3   2      121.55      153.95      7.02 o 
   5   3   2      331.43      365.19     11.64 o 
   6   3   2      173.75      174.08      9.22 o 
   7   3   2       72.38       77.61     10.64 o 
   8   3   2      222.25      233.34     16.89 o 
   9   3   2       81.20       94.87     27.67 o 
  -9   4   2        2.99       -3.52     11.11 o 
  -8   4   2      278.08      281.09     23.72 o 
  -7   4   2      142.22      135.00     16.74 o 
  -6   4   2        9.93       -1.72      9.77 o 
  -5   4   2     1430.54     1484.33     39.27 o 
  -4   4   2      373.10      352.04     15.58 o 
  -3   4   2       44.62       43.47      3.76 o 
  -2   4   2     1619.61     1717.76     28.01 o 
  -1   4   2     1215.57     1198.01     15.59 o 
   0   4   2     2365.50     2503.34     29.17 o 
   1   4   2       68.57       49.75      3.15 o 
   2   4   2        9.30        5.03      1.79 o 
   3   4   2      219.42      260.16     13.11 o 
   4   4   2        6.63        8.84      4.93 o 
   5   4   2       18.45       14.10      6.76 o 
   6   4   2       26.01       16.27      8.25 o 
   7   4   2      649.58      659.53     23.98 o 
   8   4   2      221.40      173.94     29.25 o 
   9   4   2       22.89       26.09     22.93 o 
  -9   5   2       13.58       11.14     14.97 o 
  -8   5   2        0.87       -0.29     12.15 o 
  -7   5   2      174.78      166.17     18.42 o 
  -6   5   2        7.08       14.98     15.81 o 
  -5   5   2     1075.24     1002.50     47.44 o 
  -4   5   2      345.35      355.37     20.22 o 
  -3   5   2       44.24       51.38      3.16 o 
  -2   5   2       57.11       61.70      3.76 o 
  -1   5   2       49.40       33.71      4.96 o 
   0   5   2      173.51      187.51      6.14 o 
   1   5   2      969.78     1101.36     15.94 o 
   2   5   2     1076.94     1196.62     30.02 o 
   3   5   2        7.27        5.31      2.86 o 
   4   5   2       51.69       76.48      9.49 o 
   5   5   2        2.10       -7.98      7.98 o 
   6   5   2       83.14       99.03     13.28 o 
   7   5   2      446.40      444.32     41.11 o 
   8   5   2       13.03        8.70     19.77 o 
   9   5   2       25.06       49.02     25.30 o 
  -9   6   2        1.69       45.06     25.30 o 
  -8   6   2      334.88      358.70     27.12 o 
  -7   6   2      668.26      695.32     32.05 o 
  -6   6   2        2.62      -10.02     10.02 o 
  -5   6   2     1408.43     1483.63     45.44 o 
  -4   6   2      383.72      386.58     11.81 o 
  -3   6   2      541.91      613.08      9.80 o 
  -2   6   2       90.90       51.86      4.61 o 
  -1   6   2     1879.82     1869.47     23.70 o 
   0   6   2     2291.47     2342.47     28.58 o 
   1   6   2       45.81       76.11      4.24 o 
   2   6   2     1862.20     1888.20     25.28 o 
   3   6   2     1293.45     1347.41     37.13 o 
   4   6   2        1.67       -1.96      4.78 o 
   5   6   2      947.34      935.87     31.71 o 
   6   6   2       96.31      105.15     22.93 o 
   7   6   2        1.69       -9.49     15.81 o 
   8   6   2       40.61       -3.16     20.56 o 
   9   6   2      235.10      332.85     42.69 o 
  -8   7   2       60.24       73.53     24.51 o 
  -7   7   2      477.01      552.00     29.15 o 
  -6   7   2       38.76       36.13     23.72 o 
  -5   7   2       70.54       60.85     13.13 o 
  -4   7   2       86.85       86.77      6.39 o 
  -3   7   2      884.46     1064.55     19.07 o 
  -2   7   2      526.44      563.28     11.33 o 
  -1   7   2     3613.78     3708.73     43.66 o 
   0   7   2     1989.19     1911.42     24.61 o 
   1   7   2     1152.06     1061.25     16.83 o 
   2   7   2     6724.24     6809.33     90.85 o 
   3   7   2     1970.94     1885.87     25.63 o 
   4   7   2      549.65      537.32     15.81 o 
   5   7   2      267.72      277.51     29.25 o 
   6   7   2      359.78      432.47     39.53 o 
   7   7   2      115.71      127.29     26.09 o 
   8   7   2      196.94      294.11     38.74 o 
  -8   8   2      134.94      150.22     30.04 o 
  -7   8   2      477.96      472.79     45.06 o 
  -6   8   2      352.01      337.66     23.64 o 
  -5   8   2     1606.40     1569.67     78.27 o 
  -4   8   2     4720.45     4579.57     84.77 o 
  -3   8   2     3209.62     3348.22     88.20 o 
  -2   8   2     1042.87     1117.57     17.02 o 
  -1   8   2      868.21      814.61     13.78 o 
   0   8   2      187.22      250.94      7.51 o 
   1   8   2      354.95      334.35      9.22 o 
   2   8   2       45.27       38.71      6.19 o 
   3   8   2       11.95        5.11      3.44 o 
   4   8   2     2606.97     2592.58     42.33 o 
   5   8   2      729.59      683.88     43.48 o 
   6   8   2      745.77      766.10     48.23 o 
   7   8   2      839.42      891.02     55.34 o 
   8   8   2      220.43      256.95     36.37 o 
  -8   9   2      348.85      342.34     41.11 o 
  -7   9   2      111.92      124.92     26.88 o 
  -6   9   2      202.48      228.23     20.48 o 
  -5   9   2      269.95      290.08     21.39 o 
  -4   9   2      280.70      305.97     10.05 o 
  -3   9   2       55.66       65.61      6.92 o 
  -2   9   2       91.94       88.47      6.16 o 
  -1   9   2      859.83      871.73     15.05 o 
   0   9   2     5833.14     6092.21     70.11 o 
   1   9   2     4004.68     4151.29     53.61 o 
   2   9   2     4734.29     4594.10     64.57 o 
   3   9   2     5242.24     5178.79     93.41 o 
   4   9   2     1366.92     1329.07     36.96 o 
   5   9   2      155.92      154.96     24.51 o 
   6   9   2      134.28      117.01     24.51 o 
   7   9   2      179.44      181.05     30.04 o 
   8   9   2      533.43      523.39     52.18 o 
  -8  10   2       42.19       53.76     23.72 o 
  -7  10   2       68.20       72.74     24.51 o 
  -6  10   2      872.53      840.42     54.55 o 
  -5  10   2     3098.46     3070.69     60.57 o 
  -4  10   2     2645.55     2648.16     44.97 o 
  -3  10   2     1343.49     1283.35     26.48 o 
  -2  10   2      667.51      634.45     15.62 o 
  -1  10   2     1801.85     1874.79     26.27 o 
   0  10   2       75.94       91.07      5.97 o 
   1  10   2     1177.81     1200.50     19.02 o 
   2  10   2       27.70       34.66      5.94 o 
   3  10   2     1059.79     1039.05     25.44 o 
   4  10   2       71.77       77.46     10.27 o 
   5  10   2      427.62      365.26     36.37 o 
   6  10   2     1260.18     1223.87     66.41 o 
   7  10   2      833.11      909.21     59.30 o 
   8  10   2      412.55      328.90     41.90 o 
  -7  11   2      313.22      282.25     37.95 o 
  -6  11   2       34.98       19.77     18.97 o 
  -5  11   2       12.84       -0.42      7.70 o 
  -4  11   2       30.48       38.71      6.35 o 
  -3  11   2        4.82        6.02      5.86 o 
  -2  11   2       29.76       26.15      6.31 o 
  -1  11   2     1044.57     1064.09     23.04 o 
   0  11   2      592.49      574.90     12.99 o 
   1  11   2     3547.05     3601.10     45.20 o 
   2  11   2     4364.85     4268.70     61.61 o 
   3  11   2     1042.80      993.14     32.95 o 
   4  11   2        2.99        3.61      4.59 o 
   5  11   2      261.66      269.30     13.17 o 
   6  11   2       33.00        1.58     17.39 o 
   7  11   2      218.76      252.21     37.16 o 
  -7  12   2      139.36      163.66     33.21 o 
  -6  12   2      417.86      358.15     40.32 o 
  -5  12   2      167.01      153.63     24.51 o 
  -4  12   2      801.43      750.28     21.58 o 
  -3  12   2      212.48      245.31     12.42 o 
  -2  12   2      977.73      960.60     21.58 o 
  -1  12   2        4.37       12.52      5.61 o 
   0  12   2      304.19      296.72     10.30 o 
   1  12   2       39.55       47.35      5.92 o 
   2  12   2        1.92       -1.52      5.53 o 
   3  12   2       24.16       30.13      8.74 o 
   4  12   2      841.11      856.10     22.05 o 
   5  12   2        9.71       13.44     14.23 o 
   6  12   2      115.08      124.13     29.25 o 
   7  12   2      379.31      401.63     45.06 o 
  -6  13   2       96.40      128.08     30.04 o 
  -5  13   2      493.66      491.74     23.19 o 
  -4  13   2       95.47       83.58      9.20 o 
  -3  13   2      342.26      319.67     14.14 o 
  -2  13   2      347.39      381.34     13.96 o 
  -1  13   2       55.54       50.04      6.79 o 
   0  13   2       29.37       27.83      6.02 o 
   1  13   2      109.49      104.77      8.09 o 
   2  13   2        0.82        0.69      6.56 o 
   3  13   2       25.08       21.35      8.09 o 
   4  13   2       61.40       61.84      7.88 o 
   5  13   2        8.16        9.82     20.56 o 
   6  13   2        0.42      -19.77     19.77 o 
  -6  14   2       71.61      109.10     29.25 o 
  -5  14   2       33.13       37.69     11.86 o 
  -4  14   2       16.10       26.92      8.04 o 
  -3  14   2      121.40      132.63     12.30 o 
  -2  14   2       41.84       26.13      8.04 o 
  -1  14   2       50.97       54.86      7.22 o 
   0  14   2      144.19      132.43      9.07 o 
   1  14   2       66.18       68.04      8.48 o 
   2  14   2      455.26      438.12     16.66 o 
   3  14   2        4.46        4.95      7.08 o 
   4  14   2       17.50       16.78      7.31 o 
   5  14   2       42.70       45.38     10.98 o 
   6  14   2       40.07        0.00     20.56 o 
  -5  15   2       60.30      125.84     15.44 o 
  -4  15   2        1.35       -1.36      7.39 o 
  -3  15   2       98.69      112.48     11.99 o 
  -2  15   2        2.62       -8.42      8.42 o 
  -1  15   2      242.93      236.57     12.49 o 
   0  15   2       11.60       12.06      7.20 o 
   1  15   2      371.43      379.99     17.34 o 
   2  15   2      594.98      665.52     39.26 o 
   3  15   2      279.54      273.88     14.61 o 
   4  15   2      237.82      273.97     13.41 o 
   5  15   2        6.13        1.65     11.38 o 
  -4  16   2      691.04      752.10     43.29 o 
  -3  16   2      847.87      803.24     28.32 o 
  -2  16   2      117.82      118.96     13.89 o 
  -1  16   2      110.20      102.69     12.67 o 
   0  16   2       95.67      117.12     12.88 o 
   1  16   2        0.15        2.09      8.14 o 
   2  16   2      164.29      179.33     15.15 o 
   3  16   2      123.89      135.84     11.78 o 
   4  16   2        7.17        7.96      9.36 o 
  -3  17   2       18.62       28.13     12.87 o 
  -2  17   2      239.00      242.48     20.91 o 
  -1  17   2      207.16      218.72     17.16 o 
   0  17   2      236.38      202.82     13.01 o 
   1  17   2      450.77      455.32     23.74 o 
   2  17   2      359.32      365.05     20.90 o 
   3  17   2      666.96      698.11     53.76 o 
  -9   1   3       37.69       37.91     11.37 o 
  -8   1   3       13.29       17.16      8.78 o 
  -7   1   3      392.58      403.15     17.55 o 
  -6   1   3       52.74       63.02      5.25 o 
  -5   1   3     1948.31     2045.35     48.45 o 
  -4   1   3      121.92      125.66      7.51 o 
  -3   1   3      894.31      905.63     18.02 o 
  -2   1   3      917.36      865.55     20.95 o 
  -1   1   3        6.78       -0.90      2.98 o 
   0   1   3       73.53       59.57      2.16 o 
   1   1   3      836.51      824.29     15.83 o 
   2   1   3        0.53        2.05      2.12 o 
   3   1   3       23.51       54.99      6.25 o 
   4   1   3     1940.21     2185.90     53.63 o 
   5   1   3        0.21       -7.20      7.20 o 
   6   1   3      113.89      108.57     13.38 o 
   7   1   3       62.90       63.93     10.44 o 
   8   1   3      197.11      219.18     27.25 o 
   9   1   3        3.52       12.72     11.72 o 
  -9   2   3        8.01        3.97     10.96 o 
  -8   2   3      342.23      328.42     18.06 o 
  -7   2   3       89.73      103.25     11.25 o 
  -6   2   3     1529.04     1521.66     33.67 o 
  -5   2   3      228.24      174.87     12.45 o 
  -4   2   3     1789.88     1755.91     31.52 o 
  -3   2   3       54.21       54.49      5.17 o 
  -2   2   3      694.31      761.35     17.35 o 
  -1   2   3     1676.56     1811.35     25.44 o 
   0   2   3     3866.91     4308.94     50.82 o 
   1   2   3     1024.04     1122.59     27.93 o 
   2   2   3     1470.64     1376.38     33.09 o 
   3   2   3      161.49      111.99      6.02 o 
   4   2   3     2280.33     2325.87     43.75 o 
   5   2   3     5535.25     5630.27     76.69 o 
   6   2   3     1687.85     1669.94     26.61 o 
   7   2   3       20.37       14.74      9.38 o 
   8   2   3        0.35       17.38      9.69 o 
   9   2   3        0.02       39.53     22.14 o 
  -9   3   3      373.15      393.74     21.10 o 
  -8   3   3      296.59      273.62     16.88 o 
  -7   3   3       55.30       61.13      9.94 o 
  -6   3   3      168.52      164.93     13.68 o 
  -5   3   3       33.44       18.75      5.82 o 
  -4   3   3     1398.54     1377.91     30.10 o 
  -3   3   3     3873.69     3988.04     53.25 o 
  -2   3   3      866.64      733.49     25.58 o 
  -1   3   3     6647.52     6565.78     71.87 o 
   0   3   3      816.31      753.28     10.75 o 
   1   3   3     2017.52     2136.29     45.83 o 
   2   3   3      176.40      155.37     14.06 o 
   3   3   3     3706.04     4189.76     75.56 o 
   4   3   3      121.83      114.54     20.95 o 
   5   3   3       10.27       12.44      6.47 o 
   6   3   3      518.29      526.15     24.69 o 
   7   3   3       33.61       33.82     12.16 o 
   8   3   3      495.81      529.71     44.27 o 
   9   3   3      765.20      767.69     55.34 o 
  -9   4   3       84.64       88.81     15.25 o 
  -8   4   3      370.55      389.23     22.59 o 
  -7   4   3     2151.20     2103.77     62.29 o 
  -6   4   3      188.09      201.87     18.11 o 
  -4   4   3     4379.91     4452.69    114.41 o 
  -3   4   3     3649.68     3860.35     66.94 o 
  -2   4   3      128.25      171.91      9.93 o 
  -1   4   3      665.77      714.91     10.85 o 
   0   4   3      887.64      900.91     11.63 o 
   1   4   3     1722.97     1611.33     25.79 o 
   2   4   3     9623.03     9695.79    113.02 o 
   3   4   3     5061.89     5165.87    114.20 o 
   4   4   3     5758.49     5596.92    130.45 o 
   5   4   3     1190.77     1189.29     28.92 o 
   6   4   3     1757.29     1746.62     40.32 o 
   7   4   3      726.50      659.57     30.50 o 
   8   4   3       31.90       67.99     22.14 o 
   9   4   3        2.88      -14.23     19.77 o 
  -9   5   3       36.92       38.70     12.66 o 
  -8   5   3      339.74      373.01     33.60 o 
  -7   5   3      337.98      321.86     23.96 o 
  -6   5   3      878.83      853.66     34.05 o 
  -5   5   3     1593.44     1560.46    129.66 o 
  -4   5   3      552.90      607.46     25.32 o 
  -3   5   3      951.12      889.93     13.77 o 
  -2   5   3    12911.16    13335.62    194.01 o 
  -1   5   3      245.74      136.76      4.83 o 
   0   5   3     1669.36     1542.54     19.73 o 
   1   5   3     5368.19     5101.95     53.29 o 
   3   5   3      282.26      284.25      7.79 o 
   4   5   3      103.04      100.71     10.06 o 
   5   5   3      602.95      582.04     23.73 o 
   6   5   3       17.88       27.67     17.39 o 
   7   5   3      868.53      812.75     51.39 o 
   8   5   3     1502.66     1623.13     79.06 o 
   9   5   3      783.52      876.79     60.88 o 
  -9   6   3      128.20      160.29     23.40 o 
  -8   6   3      151.41      145.65     19.54 o 
  -7   6   3      243.78      277.31     22.59 o 
  -6   6   3     1916.73     1883.17     55.31 o 
  -5   6   3     2371.32     2420.41     65.08 o 
  -4   6   3     3581.77     3533.41     55.07 o 
  -3   6   3     2332.80     2223.81     27.24 o 
  -2   6   3     1338.50     1405.43     20.65 o 
  -1   6   3     1500.01     1667.15     21.74 o 
   0   6   3      206.37      239.36      7.69 o 
   1   6   3     4538.16     4641.45     52.87 o 
   2   6   3     8464.53     8577.55    101.76 o 
   3   6   3     3184.22     3008.70    119.71 o 
   4   6   3      506.42      463.44     30.83 o 
   5   6   3     4357.58     4198.16    147.05 o 
   6   6   3       93.45      110.69     22.14 o 
   7   6   3       43.61       48.23     20.56 o 
   8   6   3       51.72       43.48     21.35 o 
   9   6   3        9.57       20.56     23.72 o 
  -8   7   3       13.06       49.81     22.93 o 
  -7   7   3      266.32      259.44     22.39 o 
  -6   7   3      193.71      212.11     28.07 o 
  -5   7   3     1353.76     1422.90     45.24 o 
  -4   7   3      183.36      201.76     15.69 o 
  -3   7   3     1487.46     1470.72     21.62 o 
  -2   7   3     2243.38     2163.11     27.59 o 
  -1   7   3      525.05      523.54     10.13 o 
   0   7   3     1545.03     1523.41     20.59 o 
   1   7   3     1191.40     1231.48     17.37 o 
   2   7   3      168.62      149.91      5.87 o 
   3   7   3     1990.60     2128.78     33.44 o 
   4   7   3      917.88      891.06     25.69 o 
   5   7   3      872.66      864.93     48.23 o 
   6   7   3     1764.85     1585.97     73.53 o 
   7   7   3      217.52      267.23     33.21 o 
   8   7   3      263.49      289.36     37.95 o 
  -8   8   3       31.03       15.81     21.35 o 
  -7   8   3        1.71        8.33     17.39 o 
  -6   8   3      692.94      669.23     30.69 o 
  -5   8   3      997.36      972.54     36.85 o 
  -4   8   3      493.27      508.89     20.19 o 
  -3   8   3     1208.98     1230.57     29.19 o 
  -2   8   3        8.67       16.07      3.87 o 
  -1   8   3      649.79      698.07     12.50 o 
   0   8   3     2564.25     2600.89     32.54 o 
   1   8   3     4305.06     4466.75     52.23 o 
   2   8   3      326.36      298.84     12.73 o 
   3   8   3      230.47      216.18     10.02 o 
   4   8   3      847.62      891.68     35.37 o 
   5   8   3       21.18       18.97     14.23 o 
   6   8   3       95.06      169.19     28.46 o 
   7   8   3        1.54      -11.07     17.39 o 
   8   8   3        1.66       22.14     22.14 o 
  -8   9   3      183.47      107.52     27.67 o 
  -7   9   3       31.56       34.79     19.77 o 
  -6   9   3       14.99        0.79     12.30 o 
  -5   9   3       17.10       15.81      5.22 o 
  -4   9   3       36.52       39.73      4.32 o 
  -3   9   3       36.07       27.18      6.27 o 
  -2   9   3        3.29        1.59      4.54 o 
  -1   9   3       42.68       47.23      4.83 o 
   0   9   3      112.87       91.31      5.73 o 
   1   9   3      853.10      914.75     15.38 o 
   2   9   3       33.91       26.42      6.43 o 
   3   9   3      468.30      498.15     25.17 o 
   4   9   3       24.90       35.15      7.91 o 
   5   9   3       31.44       44.27     18.18 o 
   6   9   3       98.71       93.29     22.14 o 
   7   9   3        2.66        2.37     19.77 o 
   8   9   3       19.81        5.53     22.14 o 
  -7  10   3      203.17      203.98     33.21 o 
  -6  10   3       52.94       18.97     19.77 o 
  -5  10   3      136.02      131.42      9.78 o 
  -4  10   3       11.64        9.94      5.43 o 
  -3  10   3      423.38      418.14     19.17 o 
  -2  10   3       12.81       17.38      5.73 o 
  -1  10   3       23.59       11.78      4.46 o 
   0  10   3      125.74      116.01      6.48 o 
   1  10   3      181.64      199.92      7.84 o 
   2  10   3        6.90        8.74      5.53 o 
   3  10   3      537.24      526.75     21.85 o 
   4  10   3      221.28      243.21     15.56 o 
   5  10   3      328.45      383.45     37.95 o 
   6  10   3      165.54      168.40     29.25 o 
   7  10   3        1.88      -10.28     16.60 o 
  -7  11   3       64.76       94.87     28.46 o 
  -6  11   3        3.30       14.23     18.97 o 
  -5  11   3      340.09      306.54     16.72 o 
  -4  11   3     2345.60     2208.74     51.51 o 
  -3  11   3       11.44       14.44      6.27 o 
  -2  11   3       22.81       19.35      5.99 o 
  -1  11   3      998.37      979.91     18.91 o 
   0  11   3      720.78      694.11     14.36 o 
   1  11   3       69.69       64.71      5.86 o 
   2  11   3     1667.55     1704.29     29.79 o 
   3  11   3       14.01        8.19      6.61 o 
   4  11   3       47.79       42.93      5.66 o 
   5  11   3       32.55       22.67      5.97 o 
   6  11   3      144.48      169.98     29.25 o 
   7  11   3      410.70      402.42     44.27 o 
  -7  12   3      166.63      167.61     32.42 o 
  -6  12   3      736.72      802.47     53.76 o 
  -5  12   3      346.23      372.48     19.83 o 
  -4  12   3     1451.34     1383.62     28.80 o 
  -3  12   3      573.72      635.56     18.42 o 
  -2  12   3       82.79       87.48      7.96 o 
  -1  12   3        6.30        7.56      5.27 o 
   0  12   3        5.32        6.36      4.91 o 
   1  12   3     2893.03     2863.41     41.18 o 
   2  12   3     2007.82     2014.90     38.45 o 
   3  12   3      539.90      516.73     20.31 o 
   4  12   3      755.99      706.49     25.83 o 
   5  12   3      260.86      257.66     14.98 o 
   6  12   3      206.84      211.09     34.00 o 
   7  12   3       28.57       63.25     25.30 o 
  -6  13   3        1.02        8.70     22.14 o 
  -5  13   3      356.83      343.39     20.23 o 
  -4  13   3      497.75      513.68     18.53 o 
  -3  13   3      837.35      808.24     21.60 o 
  -2  13   3      231.93      248.26     11.86 o 
  -1  13   3     1994.08     1960.89     31.39 o 
   0  13   3      408.09      445.40     13.59 o 
   1  13   3     1095.25     1058.75     35.65 o 
   2  13   3       74.47       61.33      8.58 o 
   3  13   3      620.94      570.80     17.78 o 
   4  13   3        1.49       10.84      5.95 o 
   5  13   3      218.55      204.83     25.69 o 
   6  13   3      173.11      179.47     33.21 o 
  -5  14   3      732.98      770.51     30.71 o 
  -4  14   3      658.98      675.92     21.62 o 
  -3  14   3     1021.85      976.28     28.14 o 
  -2  14   3      438.75      456.38     18.37 o 
  -1  14   3      200.38      205.79     10.37 o 
   0  14   3      411.09      398.05     15.19 o 
   1  14   3      315.58      332.64     14.53 o 
   2  14   3     1491.22     1416.04     31.47 o 
   3  14   3      561.76      574.96     18.46 o 
   4  14   3     1014.24     1027.12     23.92 o 
   5  14   3      569.84      568.56     38.74 o 
  -5  15   3       82.34       87.31     18.18 o 
  -4  15   3      182.36      193.55     13.65 o 
  -3  15   3      527.79      536.22     33.69 o 
  -2  15   3      346.38      338.38     16.39 o 
  -1  15   3      214.40      241.98     14.41 o 
   0  15   3     1237.07     1277.48     27.02 o 
   1  15   3      102.36      119.27     11.16 o 
   2  15   3      171.65      216.43     13.88 o 
   3  15   3      433.09      409.81     16.83 o 
   4  15   3        2.09        7.62      6.83 o 
   5  15   3       40.65       44.96      9.67 o 
  -4  16   3      295.71      299.02     16.84 o 
  -3  16   3      170.73      171.53     14.55 o 
  -2  16   3       10.61      -10.28     10.62 o 
  -1  16   3       32.73       46.19      9.71 o 
   0  16   3        5.31       -3.48      6.93 o 
   1  16   3      410.26      409.13     18.66 o 
   2  16   3      283.02      323.67     29.18 o 
   3  16   3       62.15       82.32     11.78 o 
   4  16   3      194.11      196.67     12.30 o 
  -2  17   3       65.35       70.17     14.74 o 
  -1  17   3       88.57       97.68     13.54 o 
   0  17   3      153.76      166.91     12.30 o 
   1  17   3       58.88       57.21     10.60 o 
   2  17   3       99.49      104.50     13.64 o 
  -9   0   4     1215.52     1227.60     49.11 o 
  -8   0   4       36.37       48.23     15.65 o 
  -7   0   4      762.80      739.88     32.97 o 
  -6   0   4     2930.33     2916.90     58.11 o 
  -5   0   4      108.53       83.87     19.77 o 
  -4   0   4      253.60      218.60     10.26 o 
  -3   0   4      519.83      532.03     14.64 o 
  -1   0   4    22525.45    24043.12    485.76 o 
   0   0   4    16521.85    17375.33    245.22 o 
   1   0   4    18164.05    18468.07    376.09 o 
   3   0   4     3863.31     3954.65    113.06 o 
   4   0   4     5037.28     5192.75    164.45 o 
   5   0   4     1369.65     1327.44     54.55 o 
   6   0   4      468.22      392.14     30.83 o 
   7   0   4       15.92       22.14     15.02 o 
   8   0   4       12.69       23.94     11.70 o 
   9   0   4      448.62      524.97     46.65 o 
  -9   1   4       57.58       54.87     12.08 o 
  -8   1   4       26.48       26.16     10.96 o 
  -7   1   4      118.01      112.58     11.30 o 
  -6   1   4       71.66       63.62      6.90 o 
  -5   1   4     2165.88     2036.18     81.25 o 
  -4   1   4     5842.70     6030.12     75.87 o 
  -3   1   4     3096.40     2999.95     52.60 o 
  -2   1   4     2991.40     3099.12     53.47 o 
  -1   1   4    76814.59    77730.81    898.88 o 
   0   1   4     1184.25     1196.89     13.85 o 
   1   1   4     2587.64     2790.37     42.34 o 
   3   1   4     8683.74     9630.62    140.25 o 
   4   1   4     4807.55     4951.76     87.40 o 
   5   1   4       12.27       10.12      3.55 o 
   6   1   4     2043.19     1952.31     53.93 o 
   7   1   4      594.25      639.07     23.07 o 
   8   1   4      361.83      364.19     12.79 o 
   9   1   4      757.42      764.10     36.29 o 
  -9   2   4      283.16      283.47     19.04 o 
  -8   2   4     1836.03     1839.76     50.78 o 
  -7   2   4       89.34       81.33     10.74 o 
  -6   2   4      311.04      309.74     20.20 o 
  -5   2   4      520.48      445.52     24.94 o 
  -4   2   4       16.39       19.76      6.73 o 
  -3   2   4     3575.39     3917.96     48.61 o 
  -2   2   4     2615.86     2982.95     63.35 o 
  -1   2   4    49853.07    51142.23    547.63 o 
   0   2   4     1687.37     2021.78     20.94 o 
   1   2   4     2192.07     2262.12     34.81 o 
   3   2   4     2765.30     2622.85     40.63 o 
   4   2   4     3365.76     3338.39     73.28 o 
   5   2   4      411.63      425.31     17.13 o 
   6   2   4       34.57       31.26      5.44 o 
   7   2   4       71.44       60.69      6.60 o 
   8   2   4       80.06       56.52     14.25 o 
   9   2   4       55.28       71.95     25.30 o 
  -9   3   4       29.77       34.14     12.90 o 
  -8   3   4       25.07       36.37     12.10 o 
  -7   3   4      312.08      313.39     18.37 o 
  -6   3   4      113.91      101.11     11.85 o 
  -5   3   4      102.89       89.08     12.57 o 
  -4   3   4     1894.53     1818.81     37.73 o 
  -3   3   4     1689.76     1672.41     27.80 o 
  -2   3   4    10170.30    10598.47    153.89 o 
  -1   3   4      457.35      487.77      7.68 o 
   0   3   4       20.84       46.61      3.17 o 
   1   3   4      375.48      427.16      9.48 o 
   2   3   4       91.58       57.42      2.58 o 
   3   3   4        9.63       22.46      3.55 o 
   4   3   4     1100.39     1086.24     25.14 o 
   5   3   4      325.43      318.01     11.14 o 
   6   3   4        8.61       -1.63      7.28 o 
   7   3   4     1564.62     1438.53     46.24 o 
   8   3   4       17.42       19.77     17.39 o 
   9   3   4      127.66      164.45     31.62 o 
  -9   4   4       62.21       59.13     13.65 o 
  -8   4   4      181.43      174.52     17.04 o 
  -7   4   4       17.25       24.54      9.84 o 
  -6   4   4      223.28      245.34     20.35 o 
  -4   4   4       33.78       32.70      6.71 o 
  -3   4   4       96.81       91.74      4.36 o 
  -2   4   4     2163.36     2347.92     38.10 o 
  -1   4   4        0.30       -0.91      2.46 o 
   0   4   4      994.93     1014.27     13.84 o 
   1   4   4     3409.39     3367.22     44.97 o 
   2   4   4     1491.42     1577.67     20.69 o 
   3   4   4      420.23      499.89     16.66 o 
   4   4   4       92.10      107.97      7.62 o 
   5   4   4      116.89      128.94      9.62 o 
   6   4   4      611.89      617.15     22.66 o 
   7   4   4      129.94      162.08     26.88 o 
   8   4   4        0.45       -4.74     18.18 o 
   9   4   4        9.14        0.00      7.41 o 
  -9   5   4        0.05        0.13     11.40 o 
  -8   5   4      178.60      178.94     17.12 o 
  -7   5   4        0.34        4.86     14.63 o 
  -6   5   4     1809.16     1672.56     51.40 o 
  -5   5   4      119.13      134.04     15.93 o 
  -4   5   4      481.15      560.56     12.05 o 
  -3   5   4       97.85      142.27      5.15 o 
  -2   5   4    14524.20    15935.32    205.19 o 
  -1   5   4      430.58      483.00      8.86 o 
   0   5   4      825.19      882.48     12.12 o 
   1   5   4      847.32      998.53     13.61 o 
   2   5   4     4948.27     5428.02     71.46 o 
   3   5   4      536.81      601.47     12.02 o 
   4   5   4      158.13      164.97     11.70 o 
   5   5   4     3388.25     3423.07     82.22 o 
   6   5   4     1656.86     1541.70     69.57 o 
   7   5   4        1.14        4.74     17.39 o 
   8   5   4      105.94      127.29     27.67 o 
   9   5   4       23.72       24.43      9.38 o 
  -9   6   4       22.96       24.51     24.51 o 
  -8   6   4      160.55      181.73     21.16 o 
  -7   6   4      123.44      116.22     22.93 o 
  -6   6   4      438.06      443.97     25.16 o 
  -5   6   4      917.33      921.91     35.17 o 
  -4   6   4      159.76      147.88      8.22 o 
  -3   6   4       59.23       86.49      4.31 o 
  -2   6   4       58.78       85.11      4.94 o 
  -1   6   4      197.27      228.95      6.71 o 
   0   6   4      942.82      950.92     14.12 o 
   1   6   4      111.76      115.12      4.34 o 
   2   6   4     2653.17     2920.51     33.92 o 
   3   6   4     1130.30     1052.52     22.32 o 
   4   6   4      323.17      318.44     20.16 o 
   5   6   4       90.14       80.64     20.56 o 
   6   6   4      135.43      117.80     23.72 o 
   7   6   4      162.04      135.19     26.09 o 
   8   6   4        0.47       16.60     20.56 o 
  -8   7   4       67.81       50.99     19.77 o 
  -7   7   4       32.85       38.34     13.42 o 
  -6   7   4      205.20      195.75     28.07 o 
  -5   7   4      257.69      276.77     20.66 o 
  -4   7   4      741.56      757.46     32.23 o 
  -3   7   4     2744.03     2866.07     41.82 o 
  -2   7   4     4624.08     4475.33     52.16 o 
  -1   7   4     2813.31     2879.94     35.26 o 
   0   7   4     2175.99     2315.45     29.16 o 
   1   7   4       57.85       38.99      3.66 o 
   2   7   4     1086.88     1169.18     21.92 o 
   3   7   4      351.60      412.96      8.64 o 
   4   7   4     1230.74     1105.12     28.36 o 
   5   7   4      644.08      658.58     41.90 o 
   6   7   4      284.28      274.34     33.21 o 
   7   7   4        5.41       56.92     21.35 o 
   8   7   4      807.46      819.87     58.51 o 
  -8   8   4      103.60       82.22     26.88 o 
  -7   8   4     1279.97     1248.96     46.06 o 
  -6   8   4      118.04      134.01     17.60 o 
  -5   8   4      250.55      245.30     20.10 o 
  -4   8   4     1731.76     1645.77     25.57 o 
  -3   8   4      232.89      264.62     12.85 o 
  -2   8   4        3.26        8.35      3.78 o 
  -1   8   4       57.98       34.80      4.16 o 
   0   8   4     6055.18     5923.89     67.92 o 
   1   8   4     1753.18     1646.82     22.40 o 
   2   8   4     2737.70     2641.87     35.72 o 
   4   8   4      238.09      241.34     10.17 o 
   5   8   4      925.87      971.66     52.97 o 
   6   8   4      388.98      433.26     41.11 o 
   7   8   4      245.44      320.99     37.95 o 
   8   8   4        0.71        3.16     19.77 o 
  -8   9   4       68.29       72.74     26.88 o 
  -7   9   4       65.35       74.45     16.74 o 
  -6   9   4      237.14      205.46     20.66 o 
  -5   9   4     2744.31     2657.27     53.49 o 
  -4   9   4     3253.06     3260.11     53.58 o 
  -3   9   4     1070.54     1057.46     23.07 o 
  -2   9   4     2364.31     2375.67     33.86 o 
  -1   9   4      590.33      516.24     11.52 o 
   0   9   4     1535.99     1516.06     21.88 o 
   1   9   4       87.79       82.43      5.34 o 
   2   9   4      486.00      503.99     15.39 o 
   3   9   4      928.58      881.83     19.62 o 
   4   9   4       90.53       93.93     10.27 o 
   5   9   4     1347.39     1453.94     68.78 o 
   6   9   4     1158.78     1113.18     62.46 o 
   7   9   4      496.37      419.82     44.27 o 
   8   9   4       98.95       67.99     25.30 o 
  -7  10   4      193.45      202.40     33.21 o 
  -6  10   4       79.04      103.07     17.33 o 
  -5  10   4      480.93      515.04     18.09 o 
  -4  10   4        1.96       -5.20      5.20 o 
  -3  10   4        9.59        8.40      5.93 o 
  -2  10   4       17.35       19.62      8.29 o 
  -1  10   4      727.09      751.67     14.48 o 
   0  10   4     1473.78     1409.79     21.34 o 
   1  10   4     1991.89     1913.44     26.73 o 
   2  10   4     3751.07     3741.42     54.57 o 
   3  10   4     1495.53     1512.39     29.45 o 
   4  10   4      204.56      223.69     14.84 o 
   5  10   4      164.43      139.15     25.30 o 
   6  10   4      349.36      287.78     34.79 o 
   7  10   4       15.95       18.18     21.35 o 
  -7  11   4      291.67      258.53     36.37 o 
  -6  11   4       37.99       45.06     21.35 o 
  -5  11   4     1555.34     1475.76     35.83 o 
  -4  11   4      990.61      994.01     22.61 o 
  -3  11   4     1180.27     1190.45     26.14 o 
  -2  11   4     2005.84     1957.14     33.22 o 
  -1  11   4        6.64        3.85      5.20 o 
   0  11   4      159.10      172.80      7.97 o 
   1  11   4     1650.43     1676.85     27.04 o 
   2  11   4      702.18      722.08     17.69 o 
   3  11   4       64.82       58.17      7.16 o 
   4  11   4       25.91       33.88      4.97 o 
   5  11   4      415.37      379.87     22.94 o 
   6  11   4      303.64      228.49     32.42 o 
   7  11   4      612.04      613.54     50.99 o 
  -7  12   4      319.80      273.55     39.53 o 
  -6  12   4       22.90       38.74     21.35 o 
  -5  12   4        0.69       10.01      8.95 o 
  -4  12   4      136.53      142.14      9.97 o 
  -3  12   4       16.31       28.09      7.21 o 
  -2  12   4       35.78       42.94      7.00 o 
  -1  12   4      502.93      506.89     14.81 o 
   0  12   4     1326.70     1339.28     21.85 o 
   1  12   4      347.52      346.05     14.67 o 
   2  12   4      293.51      294.28     15.29 o 
   3  12   4     2470.86     2425.51     43.94 o 
   4  12   4      425.76      379.05     18.71 o 
   5  12   4       12.66        0.05      6.70 o 
   6  12   4      389.86      404.85     25.41 o 
   7  12   4       40.76       58.51     25.30 o 
  -6  13   4        1.15       45.86     24.51 o 
  -5  13   4      290.10      278.23     21.74 o 
  -4  13   4      121.87      129.04     10.11 o 
  -3  13   4       84.11       79.14      8.98 o 
  -2  13   4        2.91        2.30      6.42 o 
  -1  13   4       19.00       23.30      6.21 o 
   0  13   4        0.24       -1.54      5.74 o 
   1  13   4        0.18       17.50      6.46 o 
   2  13   4      385.51      422.39     16.08 o 
   3  13   4       36.19       40.46      7.70 o 
   4  13   4        8.43        1.48      5.65 o 
   5  13   4        7.12        7.02      9.71 o 
   6  13   4      292.59      306.89     24.49 o 
  -5  14   4       41.07       43.42     20.16 o 
  -4  14   4      105.59      102.70     10.66 o 
  -3  14   4      312.88      295.86     18.21 o 
  -2  14   4      558.91      569.59     19.40 o 
  -1  14   4       38.02       39.62      7.74 o 
   0  14   4       92.58       87.55      8.94 o 
   1  14   4      576.67      573.27     17.60 o 
   2  14   4        0.22        2.94      7.43 o 
   3  14   4      923.38      852.91     22.74 o 
   4  14   4       68.24       66.09      7.64 o 
   5  14   4       77.68       73.46     10.12 o 
  -5  15   4       19.65       26.33     11.97 o 
  -4  15   4       63.16       51.83      9.83 o 
  -3  15   4      471.71      438.82     20.10 o 
  -2  15   4        0.93       13.56      9.59 o 
  -1  15   4      451.39      419.90     18.49 o 
   0  15   4       36.22       26.17      7.85 o 
   1  15   4      150.78      147.12     12.19 o 
   2  15   4      280.75      259.05     14.90 o 
   3  15   4       99.73       99.87     13.58 o 
   4  15   4      139.70      129.77      9.87 o 
   5  15   4        0.50       14.70      8.91 o 
  -4  16   4        4.04        7.14      8.87 o 
  -3  16   4       11.77       -8.93      8.93 o 
  -2  16   4       62.23       53.98     13.38 o 
  -1  16   4       16.55       27.74      8.89 o 
   0  16   4       78.45       60.68      9.21 o 
   1  16   4      202.22      220.66     14.82 o 
   2  16   4      589.96      625.82     24.42 o 
   3  16   4      100.43       89.97     13.12 o 
   4  16   4       10.89        7.87      7.46 o 
  -2  17   4      179.99      167.68     18.67 o 
  -1  17   4      159.96      166.52     13.94 o 
   0  17   4      183.37      187.35     12.79 o 
   1  17   4       59.02       45.22     11.00 o 
   2  17   4       19.06       12.90     10.26 o 
  -9   1   5       12.32       22.58     10.98 o 
  -8   1   5        1.26       -6.20      8.28 o 
  -7   1   5       56.38       55.67     10.07 o 
  -6   1   5      164.20      156.73     12.03 o 
  -5   1   5     1257.79     1260.12     30.33 o 
  -4   1   5      274.29      229.75      8.20 o 
  -3   1   5      364.81      336.98      5.68 o 
  -2   1   5       88.79       74.35      8.39 o 
  -1   1   5       27.31       43.76      2.71 o 
   0   1   5     5735.57     6010.31     61.85 o 
   1   1   5      109.81      131.18      5.38 o 
   2   1   5     1096.54     1169.43     25.37 o 
   3   1   5     4207.40     4702.73     70.57 o 
   4   1   5       22.99       13.19      3.14 o 
   5   1   5      573.51      576.96     12.47 o 
   6   1   5       23.01       16.25      3.52 o 
   7   1   5      929.68      911.75     40.02 o 
   8   1   5       89.26       95.00      8.59 o 
   9   1   5       56.10      104.36     26.88 o 
  -9   2   5      246.43      299.50     19.78 o 
  -8   2   5      977.42      992.93     29.23 o 
  -7   2   5      933.27      925.82     26.55 o 
  -6   2   5      196.53      192.01     13.02 o 
  -5   2   5       63.64       56.57     11.30 o 
  -4   2   5      926.24      918.63     29.27 o 
  -3   2   5     7988.67     8255.44     90.73 o 
  -2   2   5     8851.11     9198.00    162.04 o 
  -1   2   5      270.55      320.02      6.88 o 
   0   2   5     1504.92     1545.84     17.90 o 
   1   2   5     1866.64     1746.57     21.00 o 
   2   2   5     2409.09     2370.00     42.83 o 
   3   2   5      208.49      301.35      8.90 o 
   4   2   5      701.23      709.63     16.18 o 
   5   2   5      852.34      879.06     17.36 o 
   6   2   5       51.45       35.93      5.59 o 
   7   2   5      801.15      755.09     18.11 o 
   8   2   5      589.72      604.03     45.86 o 
   9   2   5      414.40      458.56     45.06 o 
  -9   3   5        0.86        5.78     12.10 o 
  -8   3   5       82.62       69.20     13.63 o 
  -7   3   5      893.83      962.86     36.74 o 
  -6   3   5      795.21      765.81     25.99 o 
  -4   3   5     4573.01     4891.60    103.07 o 
  -3   3   5     5892.04     5950.33     89.77 o 
  -2   3   5      621.83      540.68     12.80 o 
  -1   3   5     1533.53     1553.27     24.04 o 
   0   3   5      896.19      945.19     12.76 o 
   1   3   5      105.25       95.41      4.07 o 
   2   3   5     3876.55     4165.73     65.34 o 
   3   3   5      701.35      689.75     12.26 o 
   4   3   5     2945.31     2948.37     41.98 o 
   5   3   5     3574.83     3528.04     50.15 o 
   6   3   5     3470.89     3283.82     47.85 o 
   7   3   5       96.17      120.05     11.07 o 
   8   3   5       91.66       94.75      9.43 o 
   9   3   5       51.66       53.73     13.84 o 
  -9   4   5      319.44      366.90     24.17 o 
  -8   4   5     1016.84     1065.46     35.53 o 
  -7   4   5     1956.48     1885.71     58.49 o 
  -6   4   5        6.04       -4.93     13.05 o 
  -5   4   5       18.09       11.43     17.79 o 
  -4   4   5      120.30      103.92      8.65 o 
  -3   4   5     7416.41     7627.52     90.72 o 
  -2   4   5    17608.26    17613.02    205.41 o 
  -1   4   5     4396.20     4308.67     45.71 o 
   0   4   5      667.60      658.37     11.01 o 
   1   4   5      601.56      508.81      9.51 o 
   2   4   5      134.57      106.53      4.15 o 
   3   4   5     2820.67     2732.97     42.17 o 
   4   4   5     2793.49     2794.35     49.53 o 
   5   4   5      335.59      334.04     14.16 o 
   6   4   5       28.06       -2.37     13.44 o 
   7   4   5     1148.98     1147.82     57.71 o 
   8   4   5     1270.14     1240.64    109.10 o 
   9   4   5      190.48      213.77     35.97 o 
  -9   5   5       26.96        5.95     11.94 o 
  -8   5   5      135.77      158.97     16.71 o 
  -7   5   5      341.30      374.99     21.60 o 
  -6   5   5      871.84      892.78     35.21 o 
  -5   5   5     1989.41     1997.15     57.01 o 
  -4   5   5     3848.97     3778.27     68.46 o 
  -3   5   5     3742.45     3772.43     49.64 o 
  -2   5   5      832.91      908.56     15.00 o 
  -1   5   5       40.41       42.86      3.79 o 
   0   5   5        1.36        3.39      2.50 o 
   1   5   5     2307.77     2398.08     33.87 o 
   2   5   5      213.92      322.34      8.39 o 
   3   5   5      823.75      820.29     15.13 o 
   4   5   5     6743.11     6721.67    118.51 o 
   5   5   5     2005.69     1928.31     79.06 o 
   6   5   5      278.36      317.83     34.00 o 
   7   5   5     2738.26     2867.11     70.10 o 
   8   5   5      413.94      442.01     31.23 o 
   9   5   5        1.41        4.39     16.60 o 
  -8   6   5      756.14      754.67     30.40 o 
  -7   6   5        1.42        1.43     11.70 o 
  -6   6   5       38.05       38.34     13.42 o 
  -5   6   5       65.44       86.28     14.25 o 
  -3   6   5     3624.48     3686.97     47.09 o 
  -2   6   5       13.37       25.91      3.68 o 
  -1   6   5     2204.44     2277.64     28.55 o 
   0   6   5     4147.56     3921.09     45.70 o 
   1   6   5     4049.24     3798.93     41.28 o 
   2   6   5      602.81      539.65      9.63 o 
   3   6   5     1920.33     1967.40     25.52 o 
   4   6   5      312.27      283.04     27.67 o 
   5   6   5        3.33       31.62     16.60 o 
   6   6   5      343.09      323.36     33.21 o 
   7   6   5        1.60       -0.33      8.33 o 
   8   6   5      232.30      196.41     20.95 o 
  -8   7   5      377.26      371.79     29.65 o 
  -7   7   5       15.57       -3.24     12.01 o 
  -6   7   5      598.37      623.98     30.99 o 
  -5   7   5      489.16      503.40     26.26 o 
  -4   7   5      662.39      691.13     19.30 o 
  -3   7   5      195.79      227.73      8.93 o 
  -2   7   5      395.18      374.22      9.09 o 
  -1   7   5      709.92      701.14     12.50 o 
   0   7   5      337.51      347.42     10.50 o 
   1   7   5     1065.58     1112.67     18.64 o 
   2   7   5     1031.39     1002.58     16.33 o 
   3   7   5       28.04       15.43      4.83 o 
   4   7   5     1227.38     1259.95     31.00 o 
   5   7   5      773.71      792.14     28.46 o 
   6   7   5       91.16       86.18     22.93 o 
   7   7   5       76.13       92.22     15.81 o 
   8   7   5     1128.87     1078.67     73.13 o 
  -8   8   5      230.56      198.17     23.07 o 
  -7   8   5      119.94      136.53     19.01 o 
  -6   8   5       12.81      -11.18     11.18 o 
  -5   8   5      250.80      237.90     10.75 o 
  -4   8   5        6.85        8.70      4.13 o 
  -3   8   5       62.64       67.89      9.93 o 
  -2   8   5       73.80       66.22      5.80 o 
  -1   8   5       63.60       91.68      5.53 o 
   0   8   5     5040.21     5118.23     59.57 o 
   1   8   5     1505.35     1460.13     20.61 o 
   2   8   5       72.11       53.68      8.93 o 
   3   8   5      131.81      101.85     13.94 o 
   4   8   5       82.00       78.99      5.80 o 
   5   8   5      127.53      137.35     22.53 o 
   6   8   5       95.51      107.10     28.46 o 
   7   8   5        1.04       -2.28      8.85 o 
   8   8   5       19.55       37.19     20.95 o 
  -8   9   5      117.51       86.97     27.67 o 
  -7   9   5      135.93      104.18     18.67 o 
  -6   9   5       75.56       67.17     15.93 o 
  -5   9   5        2.69       -0.40      6.12 o 
  -4   9   5        1.97       -0.27      5.24 o 
  -3   9   5      111.23      110.93      8.66 o 
  -2   9   5       16.25       21.28      5.11 o 
  -1   9   5      377.82      369.98      9.97 o 
   0   9   5      377.15      358.59      9.74 o 
   1   9   5       57.32       56.49      4.91 o 
   2   9   5        1.15        1.73      4.38 o 
   3   9   5      608.60      613.19     23.28 o 
   4   9   5        2.06       -2.42      6.88 o 
   5   9   5       53.82       45.91     11.07 o 
   6   9   5       16.78       16.58      9.93 o 
   7   9   5       21.03       10.28     10.37 o 
   8   9   5       42.61       36.08     19.37 o 
  -7  10   5      140.11      139.15     30.04 o 
  -6  10   5      180.43      170.18     26.09 o 
  -5  10   5      158.50      145.61     19.04 o 
  -4  10   5      215.33      215.45     10.72 o 
  -3  10   5       25.91       39.42      6.85 o 
  -2  10   5      329.27      366.77     12.73 o 
  -1  10   5      463.44      446.20     11.56 o 
   0  10   5       74.83       73.72      5.95 o 
   1  10   5        1.13        9.50      5.66 o 
   2  10   5      408.75      350.76     12.33 o 
   3  10   5        2.53        0.47      5.36 o 
   4  10   5       91.89       91.02      9.11 o 
   5  10   5      313.30      329.31     43.48 o 
   6  10   5        4.54       -6.84      9.07 o 
   7  10   5       10.47       17.82     15.81 o 
  -7  11   5       19.13       31.62     24.51 o 
  -6  11   5      140.99      182.41     35.58 o 
  -5  11   5      847.19      853.13     43.62 o 
  -4  11   5      673.40      618.17     17.51 o 
  -3  11   5       78.37       69.43      8.44 o 
  -2  11   5       45.06       34.97      6.75 o 
  -1  11   5      831.88      860.12     17.68 o 
   0  11   5      499.29      507.09     12.39 o 
   1  11   5        6.86       14.08      5.45 o 
   2  11   5       78.61       72.37      8.18 o 
   3  11   5      139.69      133.75      9.17 o 
   4  11   5        1.95        7.00      3.95 o 
   5  11   5      269.54      263.94     20.52 o 
   6  11   5      820.36      751.20     32.42 o 
   7  11   5      197.10      169.66     31.62 o 
  -6  12   5      156.32      205.56     34.00 o 
  -5  12   5        8.16        2.27      7.89 o 
  -4  12   5       53.52       49.94      7.72 o 
  -3  12   5      569.45      560.60     18.60 o 
  -2  12   5      571.81      573.49     16.43 o 
  -1  12   5      548.20      571.67     15.14 o 
   0  12   5     1411.88     1366.53     24.21 o 
   1  12   5      610.99      634.97     17.07 o 
   2  12   5       21.49       23.30      7.10 o 
   3  12   5      855.70      857.51     21.61 o 
   4  12   5      296.30      279.04     11.13 o 
   5  12   5      139.71      123.73      9.02 o 
   6  12   5        7.46      -11.11     11.11 o 
  -6  13   5      152.23      160.49     32.42 o 
  -5  13   5      263.15      243.24     27.28 o 
  -4  13   5      729.52      711.94     21.68 o 
  -3  13   5      480.01      465.35     16.83 o 
  -2  13   5      520.61      580.11     17.05 o 
  -1  13   5        5.92        2.96      6.19 o 
   0  13   5        7.28        2.88      6.23 o 
   1  13   5      296.11      291.03     13.07 o 
   2  13   5        8.25       15.63      7.34 o 
   3  13   5       45.65       66.10      8.38 o 
   4  13   5      780.59      773.81     19.36 o 
   5  13   5     1063.30     1032.30     27.91 o 
   6  13   5      393.93      378.05     27.14 o 
  -5  14   5        1.76        6.53     15.02 o 
  -4  14   5      265.00      262.34     14.26 o 
  -3  14   5       59.73       72.96      9.44 o 
  -2  14   5     1122.35     1118.75     24.80 o 
  -1  14   5     1655.19     1649.95     31.49 o 
   0  14   5      720.70      719.27     19.35 o 
   1  14   5      457.43      503.53     18.65 o 
   2  14   5     1605.64     1592.03     34.49 o 
   3  14   5      177.83      181.20     11.91 o 
   4  14   5       82.51       91.14      8.45 o 
   5  14   5       94.20       92.64     14.01 o 
  -4  15   5      100.17       96.57     16.24 o 
  -3  15   5     1283.77     1274.10     30.39 o 
  -2  15   5      140.53      178.08     18.59 o 
  -1  15   5      175.07      160.08     12.66 o 
   0  15   5      137.45      133.50     10.82 o 
   1  15   5        1.09       -7.63      7.63 o 
   2  15   5     1189.58     1176.97     40.21 o 
   3  15   5     1272.40     1271.84     30.03 o 
   4  15   5      549.99      569.18     17.85 o 
  -3  16   5      440.58      466.66     23.96 o 
  -2  16   5        3.08        0.21     11.69 o 
  -1  16   5      170.43      178.99     13.75 o 
   0  16   5      961.11      975.71     24.40 o 
   1  16   5     1004.92     1006.92     27.76 o 
   2  16   5       82.36       87.67     20.10 o 
   3  16   5      109.37      100.17     11.12 o 
  -2  17   5       89.76       64.04     30.04 o 
  -1  17   5      252.97      261.73     17.23 o 
   0  17   5       42.51       29.33     11.73 o 
   1  17   5      273.77      270.09     16.38 o 
   2  17   5      160.38      145.02     24.12 o 
  -9   0   6      255.57      261.02     25.88 o 
  -8   0   6       70.05       54.71     15.37 o 
  -7   0   6        0.46        6.15     11.37 o 
  -6   0   6       32.92       34.08     20.95 o 
  -5   0   6     2639.32     2690.43     71.28 o 
  -4   0   6     2184.42     2167.63     66.40 o 
  -3   0   6     2273.16     2217.87     39.20 o 
  -2   0   6    15156.83    14854.70    310.12 o 
  -1   0   6     3086.74     2831.20     49.45 o 
   0   0   6     5977.06     6137.41     89.54 o 
   1   0   6     2849.24     2885.49     50.91 o 
   2   0   6      419.55      373.96      9.27 o 
   4   0   6     1342.26     1341.07     47.44 o 
   5   0   6      595.69      549.28     18.14 o 
   6   0   6      110.69      125.91     19.37 o 
   7   0   6     1301.79     1311.79     35.10 o 
   8   0   6      745.75      791.42     34.00 o 
   9   0   6      372.64      366.05     18.18 o 
  -9   1   6      981.94     1099.96     33.28 o 
  -8   1   6     1309.92     1351.19     35.06 o 
  -7   1   6      957.78      961.47     27.36 o 
  -6   1   6      384.84      368.76     25.31 o 
  -5   1   6     1232.84     1019.74    112.22 o 
  -4   1   6        2.71        1.86      2.45 o 
  -3   1   6      306.22      381.70      6.96 o 
  -2   1   6     1950.37     2128.95     31.55 o 
  -1   1   6     2084.29     2178.39     25.97 o 
   0   1   6     3157.04     3124.74     33.86 o 
   1   1   6     9732.00    10207.97    110.69 o 
   2   1   6     7920.72     8387.14     96.89 o 
   3   1   6     5795.02     5818.01     86.92 o 
   4   1   6     4603.02     4582.99     69.84 o 
   5   1   6     3288.86     3368.94     53.21 o 
   6   1   6       18.57       16.82      4.23 o 
   7   1   6      203.11      180.58      8.19 o 
   8   1   6       10.60       13.25      5.04 o 
   9   1   6        0.33        0.00      7.12 o 
  -9   2   6       47.19       58.58     13.83 o 
  -8   2   6       52.11       77.13     11.77 o 
  -7   2   6      258.85      260.07     15.55 o 
  -6   2   6      723.70      742.98     26.70 o 
  -4   2   6      256.00      218.99      8.84 o 
  -3   2   6      927.88      998.96     21.47 o 
  -2   2   6    11063.46    11305.76    146.43 o 
  -1   2   6     7810.56     7898.00     76.88 o 
   0   2   6       35.84       75.59      3.61 o 
   1   2   6     1311.78     1393.24     17.37 o 
   2   2   6     4834.18     5178.61     53.29 o 
   3   2   6     1168.46     1291.68     22.58 o 
   4   2   6      882.01      950.45     20.95 o 
   5   2   6       16.97       11.72      4.28 o 
   6   2   6     1075.10     1085.32     21.50 o 
   7   2   6      694.50      759.87     18.89 o 
   8   2   6      355.09      352.93     16.26 o 
   9   2   6      352.35      358.06     17.11 o 
  -9   3   6       45.51       62.68     16.64 o 
  -8   3   6      196.07      174.42     17.18 o 
  -7   3   6       77.59       75.44     12.37 o 
  -6   3   6     1292.10     1363.24     36.97 o 
  -5   3   6      107.86       89.01     16.32 o 
  -4   3   6      122.03      112.54      7.85 o 
  -3   3   6      720.38      768.33     15.88 o 
  -2   3   6      377.07      444.99      8.11 o 
  -1   3   6      704.29      680.33     10.71 o 
   0   3   6      757.49      865.12     11.65 o 
   1   3   6     2295.28     2276.52     27.18 o 
   2   3   6     2397.34     2436.72     28.37 o 
   3   3   6       24.61       13.91      3.63 o 
   4   3   6     2800.04     2903.72     46.54 o 
   5   3   6     1093.17     1140.45     19.87 o 
   6   3   6        5.18        8.60      4.96 o 
   7   3   6       22.35       14.07     17.00 o 
   8   3   6       25.15       38.99     16.60 o 
   9   3   6       46.82       54.54      9.48 o 
  -9   4   6        0.71        5.51     12.52 o 
  -8   4   6       28.06       36.14     11.39 o 
  -7   4   6       36.56       50.96     11.06 o 
  -6   4   6      176.33      157.96     13.84 o 
  -5   4   6       42.92       43.86      9.98 o 
  -4   4   6       27.16       35.56      4.54 o 
  -3   4   6       97.40       95.15      4.41 o 
  -2   4   6      392.75      385.15     10.03 o 
  -1   4   6      103.70      106.11      5.14 o 
   0   4   6      981.85     1145.94     14.67 o 
   1   4   6     2540.39     2762.12     35.33 o 
   2   4   6     2973.67     3314.59     54.53 o 
   3   4   6      128.03      111.83      5.00 o 
   4   4   6      496.89      539.44     13.58 o 
   5   4   6      203.13      225.11     14.13 o 
   6   4   6       37.78       59.97     11.46 o 
   7   4   6      262.51      286.49     16.03 o 
   8   4   6       29.95       14.55      8.30 o 
   9   4   6       41.99       51.58     10.09 o 
  -8   5   6       27.51       39.68     15.69 o 
  -7   5   6       12.88       10.13      9.96 o 
  -6   5   6      230.02      219.26     16.43 o 
  -5   5   6      190.65      156.16     16.99 o 
  -4   5   6      132.39      131.56      8.81 o 
  -3   5   6        5.86        8.16      2.35 o 
  -2   5   6       17.78       45.47      5.88 o 
  -1   5   6      405.21      418.10      8.25 o 
   0   5   6      117.33      146.13      5.55 o 
   1   5   6     1059.62     1112.02     17.20 o 
   2   5   6      227.30      216.03     10.08 o 
   3   5   6      425.00      430.64     14.19 o 
   5   5   6      144.38      120.30     11.37 o 
   6   5   6     1017.12      967.77     44.67 o 
   7   5   6       56.94       43.59      9.75 o 
   8   5   6        0.04       -0.53      7.78 o 
  -8   6   6      131.69      132.34     16.12 o 
  -7   6   6      143.58      140.55     15.18 o 
  -6   6   6        7.22        9.88     11.18 o 
  -5   6   6       57.08       60.11     13.42 o 
  -4   6   6     1303.40     1285.01     20.63 o 
  -3   6   6      720.50      733.44     15.13 o 
  -2   6   6      202.59      184.19      6.52 o 
  -1   6   6      507.50      444.49      9.42 o 
   0   6   6      637.78      539.18      9.39 o 
   1   6   6      313.75      353.83      8.01 o 
   2   6   6      455.54      549.24     10.12 o 
   3   6   6       84.98       96.96      4.82 o 
   4   6   6      262.54      258.53     26.88 o 
   5   6   6      532.79      524.62     21.94 o 
   6   6   6      135.35      134.97     14.63 o 
   7   6   6       14.40        3.16      8.41 o 
   8   6   6       62.61       62.46     11.78 o 
  -8   7   6      516.71      555.92     33.94 o 
  -7   7   6      272.54      311.64     25.88 o 
  -6   7   6      395.01      372.19     26.09 o 
  -5   7   6      434.19      410.54     26.88 o 
  -4   7   6      100.06      125.48      7.30 o 
  -3   7   6      183.14      174.26     11.96 o 
  -2   7   6      685.56      695.54     12.79 o 
  -1   7   6      305.41      316.52      8.59 o 
   0   7   6      838.66      879.27     14.42 o 
   1   7   6      229.00      179.53      5.80 o 
   2   7   6     2392.15     2416.50     32.43 o 
   3   7   6     4600.03     4671.36     63.04 o 
   4   7   6     2589.56     2630.11     41.57 o 
   5   7   6       88.88       79.83     26.88 o 
   6   7   6      292.76      295.31     18.55 o 
   7   7   6        2.29        1.29      8.85 o 
   8   7   6       17.77       21.40     11.08 o 
  -8   8   6       68.35       75.52     17.61 o 
  -7   8   6       39.94       47.97     15.62 o 
  -6   8   6      292.93      303.18     23.75 o 
  -5   8   6      526.73      504.31     16.77 o 
  -4   8   6        8.14       16.53      5.34 o 
  -3   8   6      848.93      805.40     31.11 o 
  -2   8   6     2934.41     2947.57     40.25 o 
  -1   8   6     4218.12     4377.24     52.19 o 
   0   8   6     1053.13     1046.42     16.59 o 
   1   8   6     4261.49     4111.99     48.92 o 
   2   8   6       75.58       62.26      7.65 o 
   3   8   6      135.28      115.37      7.36 o 
   4   8   6      640.14      612.68     17.77 o 
   5   8   6      212.78      183.42     15.50 o 
   6   8   6      669.04      709.58     28.52 o 
   7   8   6      740.64      748.00     30.42 o 
   8   8   6      583.56      561.56     28.01 o 
  -8   9   6      336.28      350.24     43.48 o 
  -7   9   6      441.55      465.35     31.63 o 
  -6   9   6     1156.29     1118.04     43.48 o 
  -5   9   6      191.46      216.39     12.43 o 
  -4   9   6      381.51      394.27     13.42 o 
  -3   9   6      309.48      319.92     12.88 o 
  -2   9   6        9.94        4.48      4.80 o 
  -1   9   6       92.35       93.16      6.16 o 
   0   9   6      906.00      842.43     15.03 o 
   1   9   6     1742.15     1802.61     30.23 o 
   2   9   6     2960.32     2914.01     43.85 o 
   3   9   6     1527.40     1523.81     29.09 o 
   4   9   6      337.99      318.64     13.75 o 
   5   9   6     2200.39     2153.64     59.19 o 
   6   9   6      545.85      584.90     26.62 o 
   7   9   6        6.68        6.24      9.93 o 
  -7  10   6       14.87       13.84     16.60 o 
  -6  10   6       12.03       11.38     14.25 o 
  -5  10   6      145.03      156.29     15.78 o 
  -4  10   6      780.70      900.96     21.32 o 
  -3  10   6     1789.57     1848.68     35.48 o 
  -2  10   6     1235.76     1245.12     24.19 o 
  -1  10   6      363.25      381.70     10.91 o 
   0  10   6     3403.28     3423.28     43.10 o 
   1  10   6     1737.30     1690.28     26.99 o 
   2  10   6      843.31      854.41     20.97 o 
   3  10   6      563.57      544.37     15.68 o 
   4  10   6       61.03       44.29      7.57 o 
   5  10   6      145.66      164.33     16.66 o 
   6  10   6      835.46      817.41     33.23 o 
   7  10   6      695.28      695.36     31.10 o 
  -7  11   6      229.79      219.79     35.58 o 
  -6  11   6      759.91      808.75     37.46 o 
  -5  11   6      862.44      812.35     27.68 o 
  -4  11   6       67.05       62.93      7.75 o 
  -3  11   6       46.83       48.40      7.53 o 
  -2  11   6        1.24        8.07      5.90 o 
  -1  11   6      878.57      876.29     18.01 o 
   0  11   6      318.46      316.06     13.38 o 
   1  11   6       43.46       39.33      6.10 o 
   2  11   6     1165.38     1136.42     25.50 o 
   3  11   6     1245.43     1257.62     26.62 o 
   4  11   6      228.07      241.20      8.76 o 
   5  11   6      689.26      665.46     29.80 o 
   6  11   6      498.97      476.11     26.47 o 
   7  11   6       98.33       92.36     16.23 o 
  -6  12   6        3.24       -0.79     20.56 o 
  -5  12   6       19.51       27.44      9.16 o 
  -4  12   6      663.48      641.60     31.61 o 
  -3  12   6      531.10      534.55     21.91 o 
  -2  12   6     1511.05     1528.30     28.90 o 
  -1  12   6      207.77      209.61      9.90 o 
   0  12   6       11.48       12.68      7.07 o 
   1  12   6      310.44      316.07     12.99 o 
   2  12   6      166.22      160.29     10.76 o 
   3  12   6       89.74       85.46      8.59 o 
   4  12   6        0.24       -3.90      4.78 o 
   5  12   6       63.21       54.42     10.22 o 
   6  12   6       98.94      112.80     16.82 o 
  -6  13   6        0.65        0.79     20.56 o 
  -5  13   6       25.96       26.79     10.04 o 
  -4  13   6        2.48        0.29      6.68 o 
  -3  13   6      150.43      158.81     14.61 o 
  -2  13   6        3.06        0.85      6.87 o 
  -1  13   6      281.16      260.69     12.47 o 
   0  13   6       46.98       38.60      8.39 o 
   1  13   6       39.98       29.21      7.08 o 
   2  13   6       13.97        8.91      7.18 o 
   3  13   6       19.81       32.86      7.59 o 
   4  13   6      140.42      137.28      9.06 o 
   5  13   6       96.00       83.91      9.23 o 
   6  13   6       23.05        7.47     12.35 o 
  -5  14   6        7.66       -1.94     10.98 o 
  -4  14   6       90.84       96.39     10.11 o 
  -3  14   6      271.12      238.35     16.20 o 
  -2  14   6       16.65        7.71      8.07 o 
  -1  14   6        7.07        3.37      6.79 o 
   0  14   6       24.47       33.39      7.67 o 
   1  14   6      408.32      385.71     16.92 o 
   2  14   6       75.91       80.99     11.75 o 
   3  14   6      320.15      339.46     15.52 o 
   4  14   6      114.58      110.07      8.94 o 
   5  14   6       24.90       35.82     11.50 o 
  -4  15   6      169.26      137.88     12.60 o 
  -3  15   6        3.35        7.21      9.04 o 
  -2  15   6      131.02      137.02     19.06 o 
  -1  15   6        0.92       -7.40      7.40 o 
   0  15   6        1.31        3.53      7.04 o 
   1  15   6      277.45      297.10     16.29 o 
   2  15   6       24.68       36.32      9.20 o 
   3  15   6        2.10       -2.04      7.39 o 
   4  15   6      114.74      104.14      9.27 o 
  -3  16   6      100.88      111.12     18.58 o 
  -2  16   6      347.47      312.91     21.02 o 
  -1  16   6       23.62       21.76      9.35 o 
   0  16   6      643.79      643.35     26.11 o 
   1  16   6      142.44      159.17     13.49 o 
   2  16   6      174.95      171.90     15.55 o 
   3  16   6        2.57       -0.87     10.29 o 
  -1  17   6      101.83      123.74     12.77 o 
   0  17   6       67.03       56.07     10.89 o 
   1  17   6      442.47      452.21     20.44 o 
  -9   1   7      376.39      375.24     35.83 o 
  -8   1   7      109.74      111.42     13.58 o 
  -7   1   7        6.44        2.95      8.66 o 
  -6   1   7      248.00      277.93     18.49 o 
  -5   1   7        8.90       -4.82      4.82 o 
  -4   1   7      161.79       44.92     22.14 o 
  -3   1   7        1.80        1.10      2.45 o 
  -2   1   7      283.49      287.99      7.24 o 
  -1   1   7      285.59      287.16      8.54 o 
   0   1   7      632.55      660.99     10.28 o 
   1   1   7       19.58       45.88      3.21 o 
   2   1   7     1150.06     1224.85     15.42 o 
   3   1   7       42.20       62.89      4.91 o 
   4   1   7      248.47      211.57      8.32 o 
   5   1   7      637.07      641.77     14.95 o 
   6   1   7       13.61       13.84      4.79 o 
   7   1   7        1.00        5.78      5.71 o 
   8   1   7      294.55      302.49     21.88 o 
   9   1   7       45.75       46.65     14.63 o 
  -9   2   7       38.96       36.26     16.75 o 
  -8   2   7      355.96      369.18     23.41 o 
  -7   2   7       59.80       56.93     10.59 o 
  -6   2   7      646.91      644.43     25.45 o 
  -5   2   7      426.02      366.31     18.10 o 
  -4   2   7     2004.48     1875.86     28.72 o 
  -3   2   7     1084.66     1030.10     13.77 o 
  -2   2   7     2482.64     2573.68     34.23 o 
  -1   2   7      808.92      754.86     12.96 o 
   0   2   7       14.11       21.43      2.80 o 
   1   2   7     5090.88     5600.60     58.36 o 
   2   2   7      618.03      682.74      9.38 o 
   3   2   7      191.36      163.15      8.05 o 
   4   2   7       22.36        7.12      4.79 o 
   5   2   7       54.39       59.64      5.70 o 
   6   2   7      210.24      208.18      9.09 o 
   7   2   7      653.52      671.24     19.76 o 
   8   2   7      172.19      209.48     10.93 o 
   9   2   7        2.45       -1.58      8.70 o 
  -9   3   7      227.89      227.27     20.84 o 
  -8   3   7     1246.38     1218.40     38.48 o 
  -7   3   7      156.03      189.78     16.42 o 
  -6   3   7       28.45       28.17     10.32 o 
  -5   3   7      474.45      483.05     30.94 o 
  -4   3   7        7.93       14.36      3.89 o 
  -3   3   7     5869.46     5996.02     63.44 o 
  -2   3   7       33.80        4.74      3.41 o 
  -1   3   7      220.63      182.41      5.81 o 
   0   3   7     2160.41     2149.13     24.77 o 
   1   3   7     6130.40     6315.39     65.59 o 
   2   3   7      278.02      212.46      5.68 o 
   3   3   7     3569.74     3692.94     49.52 o 
   4   3   7      733.81      728.41     18.54 o 
   5   3   7     1792.66     1794.73     31.92 o 
   6   3   7        0.30        0.43      4.96 o 
   7   3   7      366.61      367.55     13.66 o 
   8   3   7      247.71      246.59     15.48 o 
   9   3   7      119.31      108.76     14.63 o 
  -9   4   7        1.96        4.39     12.73 o 
  -8   4   7        6.65        1.26     10.94 o 
  -7   4   7     1128.72     1098.85     34.69 o 
  -6   4   7      281.40      294.09     19.01 o 
  -5   4   7     2312.71     2286.38     52.48 o 
  -4   4   7     2669.72     2474.37     32.92 o 
  -3   4   7     3642.75     3599.18     43.08 o 
  -2   4   7     2630.36     2477.04     28.81 o 
  -1   4   7     1007.56      968.71     15.49 o 
   0   4   7       18.67       48.10      3.29 o 
   1   4   7      180.49      208.63      6.05 o 
   2   4   7      246.87      261.60      7.20 o 
   3   4   7      709.09      641.12     14.08 o 
   5   4   7      763.78      809.96     28.42 o 
   6   4   7       59.45       86.66     21.74 o 
   7   4   7      604.68      597.43     26.88 o 
   8   4   7      820.83      827.97     52.58 o 
  -8   5   7      800.20      843.30     32.53 o 
  -7   5   7      358.60      348.75     21.29 o 
  -6   5   7      214.37      245.57     17.79 o 
  -5   5   7      702.64      702.09     25.54 o 
  -4   5   7       18.99       20.40      3.34 o 
  -3   5   7      326.45      314.99     11.49 o 
  -2   5   7     5517.14     5655.22     64.60 o 
  -1   5   7     1503.41     1370.55     19.40 o 
   0   5   7     2208.88     2071.85     24.53 o 
   1   5   7     2514.05     2364.02     31.76 o 
   2   5   7     7381.74     7831.07     86.23 o 
   3   5   7     3033.36     2930.74     40.44 o 
   5   5   7       50.01       41.70     20.16 o 
   6   5   7      338.72      292.94     16.88 o 
   7   5   7       49.79       57.77     13.05 o 
   8   5   7      279.63      255.54     38.74 o 
  -8   6   7       39.72       50.90     13.58 o 
  -7   6   7      231.55      217.90     23.55 o 
  -6   6   7      763.02      762.64     37.34 o 
  -5   6   7      576.19      631.32     30.75 o 
  -4   6   7     2172.81     2096.58     31.81 o 
  -3   6   7     1832.76     1743.51     38.81 o 
  -2   6   7     1952.54     1874.88     25.14 o 
  -1   6   7     3686.91     3684.00     41.06 o 
   0   6   7      138.06      142.78      5.39 o 
   1   6   7      282.20      298.32      8.46 o 
   2   6   7        3.21        4.15      3.01 o 
   3   6   7      809.19      886.24     13.96 o 
   4   6   7     1987.30     2033.08     53.11 o 
   5   6   7     2222.85     2198.97     56.93 o 
   6   6   7     1122.81     1016.11     33.33 o 
   7   6   7      641.78      654.91     26.45 o 
   8   6   7      167.33      181.86     42.69 o 
  -8   7   7      231.10      241.71     23.53 o 
  -7   7   7      331.26      309.53     21.37 o 
  -6   7   7      235.43      251.08     22.64 o 
  -5   7   7       42.12       44.76      6.25 o 
  -4   7   7      572.03      528.57     14.76 o 
  -3   7   7      448.03      463.11     22.03 o 
  -2   7   7      533.87      518.52     11.09 o 
  -1   7   7     1533.31     1459.99     21.52 o 
   0   7   7     5180.60     5093.83     55.21 o 
   1   7   7     3428.13     3577.10     39.50 o 
   2   7   7      349.62      327.22     11.53 o 
   3   7   7       66.69       74.98      5.09 o 
   4   7   7      620.38      596.42     20.06 o 
   5   7   7      737.60      688.76     26.39 o 
   6   7   7       15.25       15.86      9.45 o 
   7   7   7      209.37      210.56     17.24 o 
   8   7   7      259.65      249.47     19.51 o 
  -8   8   7        0.10        9.70     12.21 o 
  -7   8   7       13.91       24.09     14.81 o 
  -6   8   7       65.28       78.47     16.77 o 
  -5   8   7      606.74      579.30     19.03 o 
  -4   8   7       62.82       78.05      8.28 o 
  -3   8   7      131.37      130.43      9.01 o 
  -2   8   7       36.71       37.60      5.54 o 
  -1   8   7     2572.90     2621.19     33.84 o 
   0   8   7      854.35      888.96     14.96 o 
   1   8   7      678.38      751.54     14.77 o 
   2   8   7       41.17       24.15      7.30 o 
   3   8   7      239.25      278.02     10.65 o 
   4   8   7     1365.68     1452.27     39.11 o 
   5   8   7     1420.34     1344.86     41.41 o 
   6   8   7      112.39      130.78     14.13 o 
   7   8   7      180.32      180.03     17.24 o 
   8   8   7      167.15      177.06     17.79 o 
  -7   9   7       95.56       97.67     19.28 o 
  -6   9   7       23.36       48.82     18.18 o 
  -5   9   7      228.00      210.23     15.26 o 
  -4   9   7      111.34       85.14      7.67 o 
  -3   9   7      306.32      299.25     12.81 o 
  -2   9   7       89.43       88.24      6.92 o 
  -1   9   7       76.91       87.68      6.10 o 
   0   9   7      112.19       99.20      6.14 o 
   1   9   7      470.80      503.45     12.97 o 
   2   9   7      459.53      493.07     13.91 o 
   3   9   7      943.26      878.20     20.00 o 
   4   9   7     1225.80     1181.00     42.63 o 
   5   9   7        8.05        9.38      9.93 o 
   6   9   7      100.73       85.44     30.04 o 
   7   9   7       22.09       21.24     11.25 o 
  -7  10   7       63.07       66.46     18.42 o 
  -6  10   7       68.25       62.96     16.74 o 
  -5  10   7       55.75       41.31      8.98 o 
  -4  10   7       18.40       14.92      6.29 o 
  -3  10   7      938.28      894.19     22.07 o 
  -2  10   7       21.17       14.23      6.32 o 
  -1  10   7       94.70      104.58      7.90 o 
   0  10   7      301.08      274.00     10.57 o 
   1  10   7        0.38        6.88      5.14 o 
   2  10   7       36.88       34.39      7.19 o 
   3  10   7       84.87       64.54      7.29 o 
   4  10   7      190.01      162.90     11.30 o 
   5  10   7       26.85       10.63     13.44 o 
   6  10   7      418.39      431.78     25.30 o 
   7  10   7      187.26      181.25     29.65 o 
  -7  11   7      126.83      148.95     22.90 o 
  -6  11   7       84.67       98.22     19.01 o 
  -5  11   7      589.58      548.60     25.92 o 
  -4  11   7        2.86        5.45      6.32 o 
  -3  11   7      150.60      187.48     11.35 o 
  -2  11   7       91.18       86.01      7.97 o 
  -1  11   7      158.42      168.37      8.87 o 
   0  11   7     2543.00     2475.28     36.74 o 
   1  11   7      480.70      460.30     13.27 o 
   2  11   7      498.62      525.05     16.84 o 
   3  11   7      297.91      278.63     14.83 o 
   4  11   7       55.37       49.38     18.16 o 
   5  11   7      181.04      175.72     18.42 o 
   6  11   7       19.48       50.42     20.95 o 
   7  11   7       46.67       66.81     14.92 o 
  -6  12   7      352.37      375.63     29.91 o 
  -5  12   7      599.62      602.91     22.83 o 
  -4  12   7      605.99      605.74     21.45 o 
  -3  12   7      359.16      376.51     19.74 o 
  -2  12   7      830.52      799.28     22.38 o 
  -1  12   7        1.62        3.81      6.19 o 
   0  12   7      295.36      307.39     13.14 o 
   1  12   7      430.74      445.06     14.99 o 
   2  12   7       83.07       73.56     10.49 o 
   3  12   7      756.93      728.29     19.89 o 
   4  12   7      639.12      622.52     16.11 o 
   5  12   7      256.36      299.92     22.24 o 
   6  12   7      573.45      578.60     30.53 o 
  -6  13   7      388.54      396.89     45.06 o 
  -5  13   7       79.61       81.52      6.63 o 
  -4  13   7       19.60       12.84     11.18 o 
  -3  13   7       31.69       25.46      8.00 o 
  -2  13   7       81.39       86.99      9.80 o 
  -1  13   7     1566.79     1571.22     39.64 o 
   0  13   7      917.97      916.11     28.12 o 
   1  13   7     1772.84     1804.89     33.59 o 
   2  13   7      488.56      491.96     17.55 o 
   3  13   7      971.87      945.50     28.74 o 
   4  13   7      649.24      638.23     21.68 o 
   5  13   7       10.87        0.47     10.33 o 
   6  13   7       26.73       41.90     22.93 o 
  -5  14   7      235.69      211.90     11.30 o 
  -4  14   7      439.75      415.23     16.72 o 
  -3  14   7      246.39      223.94     15.69 o 
  -2  14   7      971.92     1052.13     27.08 o 
  -1  14   7      624.45      652.79     18.78 o 
   0  14   7        0.70       10.09      6.86 o 
   1  14   7       28.18       16.45      8.04 o 
   2  14   7       91.85       69.70     14.53 o 
   3  14   7      535.06      575.49     19.00 o 
   4  14   7      882.00      826.73     20.96 o 
   5  14   7      455.19      450.60     18.47 o 
  -4  15   7       10.40        8.20      9.73 o 
  -3  15   7       19.09        9.36      9.45 o 
  -2  15   7      320.13      288.14     18.44 o 
  -1  15   7      273.41      326.08     16.90 o 
   0  15   7      767.01      748.17     20.72 o 
   1  15   7      395.98      429.89     21.23 o 
   2  15   7       29.88       19.42      8.73 o 
   3  15   7      745.28      775.09     22.77 o 
   4  15   7      472.12      460.32     16.66 o 
  -3  16   7      296.58      272.67     20.10 o 
  -2  16   7       12.65       14.75     10.47 o 
  -1  16   7      339.46      382.33     18.83 o 
   0  16   7        5.58       23.17      9.31 o 
   1  16   7        0.04        4.53     11.64 o 
   2  16   7      116.84      124.33     14.21 o 
   3  16   7      226.45      230.68     14.73 o 
  -1  17   7        3.04       14.98     11.67 o 
   0  17   7       70.67       82.97     12.03 o 
   1  17   7        1.16       -9.42     12.92 o 
  -9   0   8      721.28      742.62     38.83 o 
  -8   0   8        5.97       -7.38     12.57 o 
  -7   0   8      222.30      272.47     32.81 o 
  -6   0   8      915.13      906.02     35.77 o 
  -5   0   8      979.90      995.69     36.61 o 
  -3   0   8     2191.41     2285.82     34.22 o 
  -2   0   8      131.89      162.04     12.87 o 
  -1   0   8     1359.84     1682.37     31.94 o 
   0   0   8      346.67      360.16     11.71 o 
   1   0   8       68.53       56.23      4.98 o 
   2   0   8    14609.19    15679.22    253.46 o 
   3   0   8     8797.00     9017.74    275.13 o 
   4   0   8       26.09       35.96      6.84 o 
   5   0   8     5277.95     5168.89    132.03 o 
   6   0   8     1562.73     1504.44     39.88 o 
   7   0   8        2.75       -7.14     10.28 o 
   8   0   8      322.75      322.57     20.56 o 
   9   0   8        5.65       30.04     10.28 o 
  -9   1   8       10.31        0.96     13.08 o 
  -8   1   8        2.76        8.83      9.68 o 
  -7   1   8      682.84      690.37     26.59 o 
  -6   1   8        3.95        5.22     12.21 o 
  -5   1   8     1648.35     1540.41     34.09 o 
  -4   1   8       15.26        2.70      4.17 o 
  -3   1   8     2088.48     2033.17     30.55 o 
  -2   1   8     4533.41     4503.23     52.41 o 
  -1   1   8     3241.80     3211.68     35.55 o 
   0   1   8     1419.08     1335.15     16.83 o 
   1   1   8     4505.73     4189.04     44.72 o 
   2   1   8      364.93      338.82      6.37 o 
   3   1   8      640.24      420.61     21.35 o 
   4   1   8       90.11       87.48      7.43 o 
   5   1   8        5.08        1.03      4.76 o 
   6   1   8      358.28      325.90     11.37 o 
   7   1   8      145.15      169.87      9.90 o 
   8   1   8      878.31      905.66     25.72 o 
   9   1   8      622.08      646.34     20.96 o 
  -9   2   8        0.93       -7.42     12.10 o 
  -8   2   8      557.29      583.25     27.92 o 
  -7   2   8      612.10      631.12     26.78 o 
  -6   2   8      427.91      421.73     20.22 o 
  -5   2   8      456.84      491.63     21.28 o 
  -4   2   8      894.02      807.72     14.32 o 
  -3   2   8       64.69       47.54      3.47 o 
  -2   2   8     4496.24     4751.20     78.18 o 
  -1   2   8       87.10       94.98      5.19 o 
   0   2   8      905.24      786.93     11.54 o 
   1   2   8     1139.26     1150.44     14.88 o 
   2   2   8     1952.85     2069.12     23.48 o 
   3   2   8     3624.38     3660.88     55.94 o 
   5   2   8      241.22      232.36      9.91 o 
   6   2   8     1478.23     1581.54     33.54 o 
   7   2   8       83.18       69.59     10.25 o 
   8   2   8       10.31       27.42      6.54 o 
  -8   3   8       31.53       39.00     12.78 o 
  -7   3   8        9.58        1.15      9.18 o 
  -6   3   8       79.42       75.93     11.75 o 
  -5   3   8     1237.65     1321.89     36.20 o 
  -4   3   8       98.19      100.41      4.99 o 
  -3   3   8     1450.82     1639.65     20.77 o 
  -2   3   8    17944.67    18894.34    192.00 o 
  -1   3   8        3.33        1.38      2.84 o 
   0   3   8      462.24      441.42      8.28 o 
   1   3   8     5329.57     5696.86     59.94 o 
   2   3   8     1174.90     1515.91     27.37 o 
   3   3   8      318.59      293.95      7.73 o 
   5   3   8     5160.00     4952.91     88.68 o 
   6   3   8      272.04      228.35     21.58 o 
   7   3   8       18.44       25.98      7.05 o 
   8   3   8      198.73      215.88     49.81 o 
  -8   4   8       67.18       55.04     13.37 o 
  -7   4   8     1124.64     1074.60     34.67 o 
  -6   4   8      335.58      319.53     19.63 o 
  -5   4   8      281.10      248.93     16.72 o 
  -4   4   8      879.74      951.15     15.40 o 
  -3   4   8       50.87       53.78      6.01 o 
  -2   4   8     2836.00     2931.68     35.85 o 
  -1   4   8      135.12      153.31      5.46 o 
   0   4   8       11.24       20.28      3.37 o 
   1   4   8      444.79      506.85      9.64 o 
   2   4   8      309.41      358.32      9.03 o 
   3   4   8      674.46      684.43     11.31 o 
   4   4   8      311.01      319.41     28.46 o 
   5   4   8     1657.88     1600.11     34.73 o 
   6   4   8      109.27      102.20     16.45 o 
   7   4   8      182.57      166.03     13.73 o 
   8   4   8        1.66        5.27      8.49 o 
  -8   5   8       97.71       81.27     14.75 o 
  -7   5   8      341.63      320.71     23.97 o 
  -6   5   8        2.94       11.73     10.02 o 
  -5   5   8       33.14       30.47     13.88 o 
  -4   5   8      229.57      229.18      8.78 o 
  -3   5   8      615.22      701.45     23.51 o 
  -2   5   8       27.46       28.97      3.52 o 
  -1   5   8       69.41       80.13      4.75 o 
   0   5   8      135.62      144.60      5.21 o 
   1   5   8      508.68      577.76     10.19 o 
   2   5   8       82.78       57.22      4.54 o 
   3   5   8      167.08      171.78      5.58 o 
   4   5   8      287.22      278.17     15.50 o 
   5   5   8       13.13        8.20      8.14 o 
   6   5   8      119.73       96.47     11.70 o 
   7   5   8       94.58      115.40     19.37 o 
   8   5   8        2.06       -1.75      9.49 o 
  -8   6   8        4.30        6.72     11.29 o 
  -7   6   8      107.07       97.50     13.99 o 
  -6   6   8       62.80       69.41     12.44 o 
  -5   6   8      178.74      176.54      6.40 o 
  -4   6   8      123.21      123.86      7.60 o 
  -3   6   8     3365.02     3532.33     58.55 o 
  -2   6   8      970.66     1060.41     15.86 o 
  -1   6   8      408.61      416.76      8.73 o 
   0   6   8       58.06       44.39      3.98 o 
   1   6   8      671.56      703.20     13.76 o 
   2   6   8      536.93      569.17     13.35 o 
   3   6   8      916.55      889.02     15.91 o 
   4   6   8     3190.48     3074.05     74.74 o 
   5   6   8        3.53       -4.80      7.42 o 
   6   6   8      573.72      599.59     41.51 o 
   7   6   8      386.14      366.02     21.05 o 
   8   6   8       92.08       86.82     13.11 o 
  -8   7   8      109.81      127.07     17.33 o 
  -7   7   8        1.87       -7.53     10.62 o 
  -6   7   8      180.64      165.24     16.77 o 
  -5   7   8       18.96       25.45     14.76 o 
  -4   7   8      162.68      128.95      9.81 o 
  -3   7   8     1991.19     1944.03     35.84 o 
  -2   7   8      168.97      162.95      7.74 o 
  -1   7   8     2434.66     2370.05     30.97 o 
   0   7   8     1640.85     1674.94     21.33 o 
   1   7   8      336.94      327.62     10.63 o 
   2   7   8     1328.26     1325.57     26.60 o 
   3   7   8       25.81       18.45      4.30 o 
   4   7   8       85.93       97.70      5.67 o 
   5   7   8       83.30       87.66     11.97 o 
   6   7   8      486.73      454.90     39.93 o 
   7   7   8       25.42       18.97     30.83 o 
   8   7   8       40.66       40.20     12.20 o 
  -8   8   8       43.39       58.96     21.88 o 
  -7   8   8      155.23      175.11     18.10 o 
  -6   8   8     1970.00     1992.42     62.88 o 
  -5   8   8      731.65      762.23     22.61 o 
  -4   8   8      450.08      467.78     15.29 o 
  -3   8   8      611.17      603.25     20.88 o 
  -2   8   8      329.65      301.18     10.42 o 
  -1   8   8      168.36      175.97      7.39 o 
   0   8   8      817.19      820.65     20.52 o 
   1   8   8     1670.12     1758.41     26.40 o 
   2   8   8     1337.34     1292.49     21.42 o 
   3   8   8     1503.62     1499.11     28.67 o 
   4   8   8     1456.14     1443.46     32.22 o 
   5   8   8     1732.49     1713.59     50.33 o 
   6   8   8      375.68      379.99     36.76 o 
   7   8   8      229.58      283.62     20.46 o 
  -7   9   8        1.86       15.04     12.62 o 
  -6   9   8       17.40       22.55     14.81 o 
  -5   9   8      182.74      180.08     12.66 o 
  -4   9   8     1861.16     1785.53     34.22 o 
  -3   9   8     2714.56     2601.00     52.30 o 
  -2   9   8      960.22      943.01     18.49 o 
  -1   9   8     2214.50     2175.16     30.01 o 
   0   9   8     5798.93     5597.72     71.28 o 
   1   9   8      409.91      416.00     12.08 o 
   2   9   8      685.32      760.69     19.43 o 
   3   9   8      868.94      889.99     20.24 o 
   4   9   8       67.12       72.09      8.39 o 
   5   9   8       15.16       31.35     13.84 o 
   6   9   8      486.16      435.91     24.57 o 
   7   9   8      669.48      706.55     31.15 o 
  -7  10   8      238.53      217.00     25.43 o 
  -6  10   8      779.00      788.39     37.73 o 
  -5  10   8     1330.17     1320.55     42.35 o 
  -4  10   8      177.04      186.11     10.95 o 
  -3  10   8      820.04      798.49     22.47 o 
  -2  10   8      119.39      102.33      8.14 o 
  -1  10   8      566.67      541.32     16.77 o 
   0  10   8     1015.20      976.57     19.31 o 
   1  10   8     1359.08     1371.51     23.71 o 
   2  10   8     2297.15     2232.11     40.88 o 
   3  10   8      169.93      180.70     11.30 o 
   4  10   8     2722.46     2661.10     54.76 o 
   5  10   8     1335.61     1236.44     56.13 o 
   6  10   8      265.53      275.01     21.62 o 
   7  10   8      434.80      439.47     61.27 o 
  -6  11   8        6.38      -14.25     14.25 o 
  -5  11   8      217.87      191.87     20.63 o 
  -4  11   8       49.26       50.20      7.81 o 
  -3  11   8      720.23      703.48     21.29 o 
  -2  11   8     1747.72     1695.16     30.87 o 
  -1  11   8     2137.43     2155.00     36.47 o 
   0  11   8       31.76       25.54      6.66 o 
   1  11   8     1919.27     1937.01     33.65 o 
   2  11   8       59.22       72.93      9.81 o 
   3  11   8       27.12       27.27      6.52 o 
   4  11   8      316.52      287.39     15.48 o 
   5  11   8       11.18       18.18     11.84 o 
   6  11   8      229.13      219.44     25.30 o 
  -6  12   8      557.79      540.09     35.47 o 
  -5  12   8        3.06        2.97      5.58 o 
  -4  12   8        1.11       -6.32      6.32 o 
  -3  12   8      368.40      368.81     15.65 o 
  -2  12   8        6.55        0.27      6.17 o 
  -1  12   8      224.43      239.18     13.08 o 
   0  12   8      228.90      253.88     12.31 o 
   1  12   8       11.19       10.67      6.11 o 
   2  12   8      722.03      705.87     30.13 o 
   3  12   8       47.05       63.68      9.24 o 
   4  12   8      423.25      432.13     16.77 o 
   5  12   8      561.75      524.22     16.47 o 
   6  12   8      256.98      277.19     23.36 o 
  -5  13   8        4.21       -2.77      6.96 o 
  -4  13   8       13.78       12.79      7.34 o 
  -3  13   8      131.00      114.83     10.61 o 
  -2  13   8        2.85       -3.25      7.50 o 
  -1  13   8      379.30      408.01     15.59 o 
   0  13   8       33.63       24.22      7.44 o 
   1  13   8      327.71      301.87     16.11 o 
   2  13   8      689.70      668.49     20.20 o 
   3  13   8        0.10        0.36      6.43 o 
   4  13   8       14.54       15.48      5.82 o 
   5  13   8      125.69      141.12     10.43 o 
  -5  14   8       16.32        6.77     16.65 o 
  -4  14   8        2.90        0.53      7.77 o 
  -3  14   8        0.05       -6.25      8.62 o 
  -2  14   8      142.64      144.00     12.15 o 
  -1  14   8       10.45       -1.31      9.06 o 
   0  14   8      139.71      169.80     16.59 o 
   1  14   8       39.41       27.62      8.82 o 
   2  14   8       14.69       15.24      8.00 o 
   3  14   8       18.67       16.06      7.81 o 
   4  14   8       56.52       67.78      7.96 o 
   5  14   8       76.09       95.85     21.76 o 
  -4  15   8        0.34       -8.69      8.69 o 
  -3  15   8      421.06      425.16     21.09 o 
  -2  15   8        3.44       -1.48     11.58 o 
  -1  15   8       51.22       32.27      9.51 o 
   0  15   8      398.15      427.72     17.37 o 
   1  15   8       71.97       81.90     10.80 o 
   2  15   8        1.25        0.84      8.86 o 
   3  15   8       10.34       10.12      8.00 o 
   4  15   8       44.61       60.48      8.21 o 
  -2  16   8       23.39       -9.70      9.70 o 
  -1  16   8       10.37       10.90      9.15 o 
   0  16   8      442.72      436.58     20.49 o 
   1  16   8        2.56        7.47      8.62 o 
   2  16   8       16.51       11.79     10.26 o 
  -8   1   9        1.33       -2.39     10.26 o 
  -7   1   9        2.03        7.07     12.12 o 
  -6   1   9       77.58       82.27     11.85 o 
  -5   1   9      272.92      274.21     17.14 o 
  -4   1   9     1820.81     1841.79     28.23 o 
  -3   1   9     1870.11     1809.07     26.93 o 
  -2   1   9      145.67      117.79      5.07 o 
  -1   1   9      615.54      707.98     11.16 o 
   0   1   9      294.91      386.05      8.55 o 
   1   1   9      431.83      512.40      9.14 o 
   2   1   9       60.92       64.87      3.33 o 
   3   1   9       97.73      136.19      4.98 o 
   4   1   9      125.85      162.01     12.49 o 
   5   1   9      957.26      957.38     20.56 o 
   6   1   9      164.70      180.40     12.71 o 
   7   1   9       43.32       30.80      6.91 o 
   8   1   9      348.55      385.48     16.48 o 
  -8   2   9      320.13      298.40     21.88 o 
  -7   2   9       62.03       54.07     16.85 o 
  -6   2   9      711.38      691.58     26.62 o 
  -5   2   9      788.07      824.71     27.98 o 
  -4   2   9      306.06      283.48     13.84 o 
  -3   2   9      319.39      328.52     10.67 o 
  -2   2   9     1020.82     1075.13     14.45 o 
  -1   2   9       10.06       22.76      3.37 o 
   0   2   9      258.47      162.94      6.82 o 
   1   2   9     1551.10     1521.33     19.04 o 
   2   2   9     2627.07     2776.04     36.45 o 
   3   2   9      806.93      820.27     13.02 o 
   5   2   9      537.57      511.40     30.90 o 
   6   2   9      227.13      211.86     11.46 o 
   7   2   9        2.60       -9.13      9.13 o 
   8   2   9       15.99        9.88      7.27 o 
  -8   3   9      103.24       79.90     14.44 o 
  -7   3   9      188.32      226.13     18.08 o 
  -6   3   9      161.39      140.36     14.73 o 
  -5   3   9      508.51      541.65     23.58 o 
  -4   3   9     4842.30     4834.75     68.52 o 
  -2   3   9        8.63       12.54      3.48 o 
  -1   3   9     4409.76     4328.27     47.29 o 
   0   3   9      467.79      433.10      8.60 o 
   1   3   9      581.32      665.74     10.65 o 
   2   3   9      433.10      503.04      8.72 o 
   3   3   9        3.66        2.96      1.88 o 
   4   3   9       34.58       14.36      8.23 o 
   5   3   9        3.97        7.00      5.93 o 
   6   3   9     4837.14     4667.44     85.71 o 
   7   3   9     1997.66     1994.30     42.35 o 
   8   3   9       88.77       75.89     24.90 o 
  -8   4   9      600.71      624.11     28.75 o 
  -7   4   9     1008.67      969.40     33.17 o 
  -6   4   9      530.44      548.08     23.73 o 
  -5   4   9      373.22      410.40     28.15 o 
  -4   4   9        0.52        1.33      4.50 o 
  -3   4   9        3.69        5.29      2.23 o 
  -2   4   9       43.54       50.52      4.63 o 
  -1   4   9     4948.69     5090.82     55.35 o 
   0   4   9     4169.17     4073.05     47.88 o 
   1   4   9      397.70      292.14      7.02 o 
   2   4   9     1009.51      960.99     20.62 o 
   3   4   9     4018.00     4139.37     47.00 o 
   4   4   9     1442.20     1440.65     44.32 o 
   5   4   9     1339.92     1211.69     28.89 o 
   6   4   9      906.53      919.93     24.56 o 
   7   4   9       60.77       70.80     10.98 o 
   8   4   9      158.74      174.07     19.77 o 
  -8   5   9       11.38       14.51     17.45 o 
  -7   5   9      213.35      227.71     19.00 o 
  -6   5   9      145.03      133.47     14.45 o 
  -5   5   9      752.87      783.37     15.82 o 
  -4   5   9     2810.42     2828.48     43.27 o 
  -3   5   9     1664.25     1558.04     27.68 o 
  -2   5   9     6495.74     6472.10     68.90 o 
  -1   5   9     1490.81     1519.58     20.01 o 
   0   5   9     1339.22     1343.59     20.08 o 
   1   5   9      178.87      203.69      6.65 o 
   2   5   9      273.05      290.20      9.95 o 
   3   5   9      206.41      225.66      6.86 o 
   4   5   9     1056.16     1057.77     33.61 o 
   5   5   9     2294.21     2086.49     54.81 o 
   6   5   9      347.34      353.19     19.73 o 
   7   5   9     1228.72     1205.43     83.41 o 
   8   5   9      356.26      354.66     21.16 o 
  -8   6   9      338.32      313.72     23.24 o 
  -7   6   9      772.44      793.56     31.16 o 
  -6   6   9      543.64      567.32     25.70 o 
  -5   6   9      175.70      173.25     10.28 o 
  -4   6   9        4.43       12.34      5.48 o 
  -3   6   9      145.29      130.92      9.67 o 
  -2   6   9     1197.11     1165.88     18.53 o 
  -1   6   9     1884.71     1898.56     23.90 o 
   0   6   9     1630.56     1747.19     23.50 o 
   1   6   9       31.12       31.68      6.01 o 
   2   6   9      362.31      317.51     12.67 o 
   3   6   9     3621.60     3848.69     53.20 o 
   4   6   9      823.55      793.72     54.16 o 
   5   6   9       89.29       82.51     11.70 o 
   6   6   9      522.34      539.97     41.51 o 
   7   6   9      161.02      145.23     22.53 o 
   8   6   9       13.11       10.79     10.37 o 
  -8   7   9      230.87      253.76     21.82 o 
  -7   7   9        8.15      -12.01     12.01 o 
  -6   7   9        4.37        0.37     10.42 o 
  -5   7   9      658.27      639.04     18.89 o 
  -4   7   9     1332.49     1297.87     24.60 o 
  -3   7   9       43.32       49.05      6.63 o 
  -2   7   9      509.91      476.30     11.54 o 
  -1   7   9     2363.34     2366.69     28.75 o 
   0   7   9     1070.50     1081.73     16.73 o 
   1   7   9      401.49      378.12     11.50 o 
   2   7   9       23.80       41.44      6.79 o 
   3   7   9      913.90      916.53     20.10 o 
   4   7   9      905.44      809.75     20.95 o 
   5   7   9      565.84      520.84     24.42 o 
   6   7   9      526.33      518.55     24.57 o 
   7   7   9       64.00       75.87     12.92 o 
   8   7   9       78.87       88.83     14.24 o 
  -7   8   9       47.17       63.16     14.59 o 
  -6   8   9      416.92      412.43     25.78 o 
  -5   8   9        4.04        1.37      7.53 o 
  -4   8   9      304.32      296.21     12.52 o 
  -3   8   9        0.09       -4.41      5.95 o 
  -2   8   9        0.72        0.51      5.07 o 
  -1   8   9      888.64      906.94     15.13 o 
   0   8   9      230.40      224.85      8.56 o 
   1   8   9       14.97       13.85      4.51 o 
   2   8   9      409.68      366.08     13.38 o 
   3   8   9      416.97      417.64     13.23 o 
   4   8   9       32.56       22.79      6.63 o 
   5   8   9       14.72       19.77     10.53 o 
   6   8   9       73.62       90.91     13.41 o 
   7   8   9      164.09      167.47     17.24 o 
  -7   9   9       91.72       88.58     15.64 o 
  -6   9   9       38.80       59.04     13.54 o 
  -5   9   9      150.42      166.01     17.70 o 
  -4   9   9        4.28        6.00      6.28 o 
  -3   9   9       38.99       50.60      7.54 o 
  -2   9   9      419.15      418.27     12.85 o 
  -1   9   9     3162.27     3068.57     42.88 o 
   0   9   9      181.62      192.91      9.17 o 
   1   9   9      519.89      470.57     12.09 o 
   2   9   9      179.89      165.14     10.08 o 
   3   9   9       37.14       42.43      6.31 o 
   4   9   9      679.72      638.06     20.20 o 
   5   9   9        0.92       -5.28      9.45 o 
   6   9   9        8.46        0.62      9.56 o 
   7   9   9        0.04        9.47     11.25 o 
  -7  10   9       10.00        5.94     12.88 o 
  -6  10   9      362.21      333.33     25.23 o 
  -5  10   9      252.67      250.24     10.24 o 
  -4  10   9      270.80      233.66     12.25 o 
  -3  10   9      297.28      288.11     13.59 o 
  -2  10   9        0.27        0.35      5.60 o 
  -1  10   9       52.76       46.25      7.11 o 
   0  10   9       65.38       59.11      6.65 o 
   1  10   9       75.54       77.68      7.57 o 
   2  10   9        2.57        3.41      5.85 o 
   3  10   9      310.84      276.25     11.97 o 
   4  10   9       10.65        8.69      7.30 o 
   5  10   9      387.55      413.71     28.46 o 
   6  10   9        1.72        0.57     10.81 o 
   7  10   9      123.76      134.96     35.97 o 
  -6  11   9      308.08      323.34     27.67 o 
  -5  11   9      136.78      124.09     10.60 o 
  -4  11   9      330.38      319.67     14.20 o 
  -3  11   9      933.46      905.33     29.78 o 
  -2  11   9      160.02      169.41     10.89 o 
  -1  11   9      238.70      234.51     11.68 o 
   0  11   9       28.62       29.60      6.16 o 
   1  11   9        3.77        7.30      6.03 o 
   2  11   9      340.85      356.82     14.64 o 
   3  11   9      508.83      525.53     16.95 o 
   4  11   9      273.66      221.70     23.00 o 
   5  11   9        2.65       12.24     23.32 o 
   6  11   9      153.26      163.36     18.72 o 
  -6  12   9      179.07      159.68     19.95 o 
  -5  12   9       59.21       61.58      7.74 o 
  -4  12   9        0.27       -0.26      7.11 o 
  -3  12   9      210.66      175.07     11.93 o 
  -2  12   9       97.96       96.92     14.61 o 
  -1  12   9      287.94      261.86     12.70 o 
   0  12   9      474.86      506.00     16.21 o 
   1  12   9      382.14      433.09     15.01 o 
   2  12   9       64.35       75.36      9.19 o 
   3  12   9       25.86       41.76      7.49 o 
   4  12   9      872.04      865.08     19.93 o 
   5  12   9      260.36      232.86     21.62 o 
   6  12   9      177.51      176.52     20.77 o 
  -5  13   9      248.86      269.52     18.23 o 
  -4  13   9       45.12       48.38      8.98 o 
  -3  13   9      592.26      606.56     22.75 o 
  -2  13   9     1754.59     1766.44     41.60 o 
  -1  13   9      704.46      710.50     19.82 o 
   0  13   9      325.30      357.35     15.03 o 
   1  13   9       95.03      115.51      9.70 o 
   2  13   9      290.15      277.58     17.57 o 
   3  13   9      119.22      117.40     10.23 o 
   4  13   9      511.14      521.53     16.55 o 
   5  13   9      278.82      231.39     13.02 o 
  -4  14   9       21.57       28.13      9.45 o 
  -3  14   9        0.28       -8.24      8.62 o 
  -2  14   9       16.08       12.86      8.78 o 
  -1  14   9      220.18      225.89     12.93 o 
   0  14   9      872.12      872.38     22.19 o 
   1  14   9      305.52      320.64     16.35 o 
   2  14   9      296.65      322.26     16.06 o 
   3  14   9      656.17      686.21     32.87 o 
   4  14   9      537.61      540.36     27.84 o 
  -3  15   9      470.23      445.26     21.54 o 
  -2  15   9      969.52     1012.57     32.07 o 
  -1  15   9      437.70      426.94     19.32 o 
   0  15   9       91.94      101.18     11.75 o 
   1  15   9      422.89      431.89     22.70 o 
   2  15   9        2.46       -0.61      9.07 o 
   3  15   9      173.28      170.01     12.43 o 
  -2  16   9        0.41        6.81     13.49 o 
  -1  16   9        1.45       14.12      9.77 o 
   0  16   9      166.79      184.37     14.84 o 
   1  16   9      382.44      402.76     22.61 o 
   2  16   9      623.97      657.78     43.42 o 
  -8   0  10      465.22      435.45     50.99 o 
  -7   0  10        4.40       -0.56     13.44 o 
  -6   0  10      472.44      431.46     31.62 o 
  -5   0  10       16.27       18.97     11.74 o 
  -4   0  10     1627.81     1731.22     44.83 o 
  -3   0  10      274.95      218.13     14.97 o 
  -2   0  10      912.15      889.47     39.83 o 
  -1   0  10     3511.08     3397.00     54.10 o 
   0   0  10    11681.31    11756.22    170.69 o 
   1   0  10    10018.07    10287.32    149.77 o 
   2   0  10     2744.49     2696.35     40.36 o 
   3   0  10     1971.58     1851.24     30.08 o 
   4   0  10      559.10      347.87     20.56 o 
   5   0  10     4083.06     4176.36     94.55 o 
   6   0  10     1529.21     1568.94     43.00 o 
   7   0  10       13.01       -5.53     10.28 o 
   8   0  10      168.99      188.17     18.97 o 
  -8   1  10       77.88       68.23     14.75 o 
  -7   1  10     1400.45     1348.87     40.31 o 
  -6   1  10     1441.54     1375.35     38.34 o 
  -5   1  10      362.93      381.54     19.62 o 
  -4   1  10     1079.69     1104.72     21.11 o 
  -3   1  10     2549.69     2664.61     45.90 o 
  -2   1  10      112.37       90.98      4.93 o 
  -1   1  10      814.80      841.98     12.94 o 
   0   1  10      475.86      508.55      9.65 o 
   1   1  10        5.50        4.60      3.46 o 
   2   1  10     1337.41     1338.77     17.10 o 
   3   1  10     4240.42     4349.10     46.02 o 
   4   1  10     3098.57     2926.89    138.18 o 
   5   1  10     1805.57     1813.71     33.25 o 
   6   1  10     1544.84     1539.37     39.68 o 
   7   1  10      612.05      609.42     21.52 o 
   8   1  10      114.38      114.31     11.18 o 
  -8   2  10        1.66        6.93     11.12 o 
  -7   2  10      607.35      504.41     24.57 o 
  -6   2  10      160.43      154.90     18.83 o 
  -5   2  10      319.63      331.57     21.69 o 
  -4   2  10      205.69      192.84      7.63 o 
  -3   2  10      212.56      178.85      8.91 o 
  -2   2  10      345.19      305.42      8.06 o 
  -1   2  10     3352.32     3583.94     43.10 o 
   0   2  10     8371.20     8624.79     89.81 o 
   1   2  10     3379.02     3360.66     37.59 o 
   2   2  10      354.55      322.76      7.27 o 
   3   2  10      653.15      630.91     10.16 o 
   4   2  10       99.07      113.69      7.20 o 
   5   2  10      518.25      506.62     16.77 o 
   6   2  10      119.77      122.42     11.96 o 
   7   2  10       26.39       27.95      9.38 o 
   8   2  10      270.49      284.27     15.62 o 
  -8   3  10      177.65      167.62     23.48 o 
  -7   3  10      239.73      217.67     18.41 o 
  -6   3  10      347.09      347.43     20.65 o 
  -5   3  10        5.32        5.17      7.55 o 
  -4   3  10       57.19       57.20      7.01 o 
  -3   3  10     1433.14     1460.83     28.98 o 
  -2   3  10      681.31      666.68     16.62 o 
  -1   3  10      988.92     1119.90     18.10 o 
   0   3  10      707.85      757.91     13.11 o 
   1   3  10      690.14      798.04     15.64 o 
   2   3  10     1943.87     2063.01     26.47 o 
   3   3  10      353.88      381.59     11.20 o 
   4   3  10        5.82       14.32      6.26 o 
   5   3  10     1707.14     1649.41     36.08 o 
   6   3  10      693.98      707.38     21.11 o 
   7   3  10       92.61       81.04      9.30 o 
   8   3  10      307.53      364.80     36.98 o 
  -8   4  10      107.15       90.76     15.28 o 
  -7   4  10        4.58       15.94     10.76 o 
  -6   4  10        6.17       -3.07     10.34 o 
  -5   4  10      223.17      217.20     10.25 o 
  -4   4  10       78.34       73.46      6.72 o 
  -2   4  10     1201.94     1151.92     17.99 o 
  -1   4  10       37.46       29.47      4.38 o 
   0   4  10        4.71       -0.61      2.79 o 
   1   4  10       59.41       65.89      4.67 o 
   2   4  10      861.82      896.21     17.87 o 
   3   4  10       85.22       87.63      4.32 o 
   4   4  10       48.00       37.17      7.75 o 
   5   4  10      121.08      102.66     10.28 o 
   6   4  10        0.55        9.66      6.80 o 
   7   4  10       29.17       39.30     10.53 o 
   8   4  10        0.14       -0.92      9.93 o 
  -8   5  10       13.94       21.12     12.88 o 
  -7   5  10       16.31        7.38     11.64 o 
  -6   5  10       65.46       42.86     16.73 o 
  -5   5  10      281.21      275.43     12.32 o 
  -4   5  10       92.46       93.89      7.46 o 
  -3   5  10       46.32       35.19      6.13 o 
  -2   5  10      721.41      750.11     14.99 o 
  -1   5  10       75.96       68.04      4.78 o 
   0   5  10      201.07      191.51      8.57 o 
   1   5  10        0.29        1.66      3.43 o 
   2   5  10      409.18      400.99     27.96 o 
   3   5  10       99.11       68.29      4.84 o 
   4   5  10       27.89       23.06      7.39 o 
   5   5  10      147.85      141.48     25.69 o 
   6   5  10       12.58       10.54      9.34 o 
   7   5  10       24.66       45.41     11.25 o 
   8   5  10       96.12      101.55     19.37 o 
  -8   6  10      125.75      117.93     17.63 o 
  -7   6  10        1.39       14.81     11.93 o 
  -6   6  10      195.02      204.44     17.58 o 
  -5   6  10        7.05       -5.64      5.64 o 
  -4   6  10       22.53       14.44      5.51 o 
  -3   6  10       18.63       15.76      5.92 o 
  -2   6  10      338.59      344.98      9.75 o 
  -1   6  10      651.06      665.32     12.84 o 
   0   6  10     1804.49     1717.44     26.25 o 
   1   6  10      510.13      487.80     13.91 o 
   2   6  10     1156.71     1160.03     28.76 o 
   3   6  10      666.25      678.03     16.12 o 
   4   6  10       50.20       32.60     13.19 o 
   5   6  10      359.42      342.20     19.45 o 
   6   6  10      282.14      242.21     18.14 o 
   7   6  10       76.37       83.76     13.16 o 
   8   6  10        2.71       -9.39      9.66 o 
  -7   7  10      470.70      479.40     43.49 o 
  -6   7  10      270.18      291.60     20.96 o 
  -5   7  10      126.79      139.73     19.29 o 
  -4   7  10      144.06      149.75      8.76 o 
  -3   7  10      286.23      257.05     11.18 o 
  -2   7  10      942.69      978.13     17.40 o 
  -1   7  10      107.08       94.47      8.09 o 
   0   7  10      340.43      327.29     11.45 o 
   1   7  10       63.34       56.52      5.97 o 
   2   7  10       38.30       40.99      6.44 o 
   3   7  10      650.07      688.06     16.86 o 
   4   7  10     3849.86     3787.19     70.78 o 
   5   7  10      532.19      557.92     25.99 o 
   6   7  10      138.19      141.85     26.09 o 
   7   7  10      575.68      613.15     66.81 o 
  -7   8  10      180.85      204.18     19.47 o 
  -6   8  10       32.48       40.44     12.91 o 
  -5   8  10      148.24      145.72      8.51 o 
  -4   8  10      130.68      138.52      8.92 o 
  -3   8  10      650.67      677.20     17.22 o 
  -2   8  10      346.32      330.06     10.69 o 
  -1   8  10     1922.98     1911.10     25.50 o 
   0   8  10     1141.00     1188.08     19.79 o 
   1   8  10     3669.33     3860.09     51.63 o 
   2   8  10      652.54      654.13     17.90 o 
   3   8  10      274.89      261.11     11.20 o 
   4   8  10       50.64       27.59      6.96 o 
   5   8  10       15.14        7.20      9.80 o 
   6   8  10      300.23      291.45     21.74 o 
   7   8  10       46.44       50.61     15.02 o 
  -7   9  10      361.06      333.28     24.00 o 
  -6   9  10      833.38      877.00     54.09 o 
  -5   9  10       85.72      107.03      7.23 o 
  -4   9  10      358.44      394.51     21.43 o 
  -3   9  10      393.96      392.16     13.76 o 
  -2   9  10        5.59        6.58      5.10 o 
  -1   9  10      339.10      338.23     13.82 o 
   0   9  10     1416.38     1347.31     23.62 o 
   1   9  10       77.70       73.33      6.42 o 
   2   9  10      819.50      775.85     20.06 o 
   3   9  10     1444.31     1566.68     30.70 o 
   4   9  10      520.56      526.39     18.69 o 
   5   9  10     1832.40     1723.33     90.53 o 
   6   9  10     1375.47     1441.94     47.09 o 
   7   9  10      205.79      179.03     18.42 o 
  -6  10  10       14.86       26.95     12.32 o 
  -5  10  10       73.27       89.84      9.46 o 
  -4  10  10       26.62       32.35      7.67 o 
  -3  10  10     1369.55     1376.12     30.31 o 
  -2  10  10     2300.47     2322.12     38.96 o 
  -1  10  10      250.41      235.67     13.13 o 
   0  10  10     1935.08     1999.73     31.66 o 
   1  10  10      957.35      980.20     21.31 o 
   2  10  10      573.31      566.59     18.94 o 
   3  10  10      246.40      205.06     11.18 o 
   4  10  10      387.82      386.72     17.04 o 
   5  10  10      102.17      118.20     15.65 o 
   6  10  10       40.95       69.81     18.58 o 
  -6  11  10       77.80       83.53      8.14 o 
  -5  11  10      342.58      328.33     12.46 o 
  -4  11  10      382.02      411.47     41.54 o 
  -3  11  10      325.02      367.14     18.37 o 
  -2  11  10       47.17       53.84      8.89 o 
  -1  11  10      173.75      179.49     11.70 o 
   0  11  10        3.11        9.38      6.55 o 
   1  11  10      113.97      119.68      9.19 o 
   2  11  10       23.95       24.35      7.25 o 
   3  11  10        9.49        1.12      5.95 o 
   4  11  10      927.88      983.28     27.96 o 
   5  11  10      638.70      567.72     29.82 o 
   6  11  10      234.71      223.63     21.20 o 
  -5  12  10       31.98       12.70      6.84 o 
  -4  12  10       43.40       40.31      9.59 o 
  -3  12  10      229.73      204.17     14.82 o 
  -2  12  10      587.29      591.23     19.77 o 
  -1  12  10      942.75      930.18     22.30 o 
   0  12  10      229.31      233.88     14.09 o 
   1  12  10      463.37      491.69     16.21 o 
   2  12  10       70.72       60.01      8.64 o 
   3  12  10       22.13        6.21      6.75 o 
   4  12  10       78.06       71.98      6.60 o 
   5  12  10       14.72       22.62     13.02 o 
  -5  13  10      242.19      235.10     12.42 o 
  -4  13  10       37.35       44.05      8.92 o 
  -3  13  10      215.43      188.54     14.77 o 
  -2  13  10        2.98        4.74      7.92 o 
  -1  13  10      102.47       99.01      9.66 o 
   0  13  10       18.80       18.78      7.93 o 
   1  13  10      226.84      194.64     13.92 o 
   2  13  10        0.18        3.51      6.91 o 
   3  13  10       94.65       94.25      9.82 o 
   4  13  10      177.91      166.99     12.72 o 
   5  13  10       32.30       15.31     11.25 o 
  -4  14  10       47.46       44.32     10.73 o 
  -3  14  10       12.62       10.97     18.85 o 
  -2  14  10      102.07       88.39     10.87 o 
  -1  14  10       21.13       36.19      8.55 o 
   0  14  10       22.30        4.67      7.47 o 
   1  14  10       28.36       16.60      9.73 o 
   2  14  10      127.62      141.76     11.84 o 
   3  14  10        9.34       19.75      7.87 o 
   4  14  10        0.02        4.08      5.99 o 
  -3  15  10       35.18        9.43     20.88 o 
  -2  15  10        4.06       -0.65     10.37 o 
  -1  15  10       99.74       83.77     11.41 o 
   0  15  10      183.91      221.28     15.21 o 
   1  15  10        1.79        3.49      9.84 o 
   2  15  10       32.09       52.88     11.39 o 
   3  15  10       68.49       90.16     13.92 o 
  -1  16  10       94.53       97.90     12.48 o 
   0  16  10      243.07      217.53     15.77 o 
   1  16  10        9.67        9.78     14.47 o 
  -8   1  11        1.62        0.65     12.40 o 
  -7   1  11      149.67      155.74     16.58 o 
  -6   1  11      150.26      142.05     15.02 o 
  -5   1  11      369.90      372.23     10.88 o 
  -4   1  11       20.42       27.30      7.87 o 
  -3   1  11       63.80       70.41      8.02 o 
  -2   1  11       19.00       24.49      4.20 o 
  -1   1  11       93.97      109.12      5.40 o 
   0   1  11     3725.15     4123.44     45.73 o 
   1   1  11        6.71        5.49      3.26 o 
   2   1  11      685.58      665.21     12.00 o 
   3   1  11       52.47       47.18      3.23 o 
   4   1  11      216.84      223.66     10.82 o 
   5   1  11        3.59       -4.78      5.53 o 
   6   1  11       68.90       62.64      9.36 o 
   7   1  11      102.65       96.39     10.89 o 
   8   1  11        0.88       -3.57      8.09 o 
  -8   2  11      105.09      121.34     16.62 o 
  -7   2  11        2.20       12.61     11.18 o 
  -6   2  11       96.57       95.53     13.38 o 
  -5   2  11      125.51      141.06      8.60 o 
  -4   2  11     1027.31     1043.46     20.88 o 
  -3   2  11      472.42      410.24     23.11 o 
  -2   2  11      698.09      687.20     13.26 o 
  -1   2  11      776.94      832.27     13.47 o 
   0   2  11     2259.43     2369.95     28.48 o 
   1   2  11      709.65      684.50     14.51 o 
   2   2  11       48.96       52.15      5.08 o 
   3   2  11      658.13      648.50     11.66 o 
   4   2  11       13.65        7.18      6.47 o 
   5   2  11      214.53      223.49     12.39 o 
   6   2  11      439.12      385.23     15.71 o 
   7   2  11      742.22      699.16     24.60 o 
   8   2  11      241.02      230.62     22.14 o 
  -8   3  11      199.22      187.86     19.30 o 
  -7   3  11      647.97      636.04     28.28 o 
  -6   3  11     1162.59     1188.03     37.11 o 
  -5   3  11      598.79      554.78     13.69 o 
  -4   3  11     1352.83     1327.01     24.71 o 
  -3   3  11       23.73       28.44      5.43 o 
  -2   3  11      982.76      961.52     19.27 o 
  -1   3  11     3433.06     3438.10     39.44 o 
   0   3  11     1500.60     1480.35     19.84 o 
   1   3  11     3540.73     3698.57     41.60 o 
   2   3  11     1225.28     1197.74     21.27 o 
   3   3  11      343.70      336.77      9.78 o 
   4   3  11      260.15      223.04     27.79 o 
   5   3  11      256.78      304.60     14.15 o 
   6   3  11     1088.27     1052.10     44.68 o 
   7   3  11      143.19      144.93     11.39 o 
   8   3  11       15.07       10.82      8.89 o 
  -8   4  11       10.34       11.60     13.24 o 
  -7   4  11      274.87      278.22     20.82 o 
  -6   4  11      142.91      135.70     15.48 o 
  -5   4  11      144.69      143.47      6.65 o 
  -4   4  11     1274.70     1274.23     24.33 o 
  -3   4  11     1719.29     1702.86     26.68 o 
  -2   4  11     3772.49     3671.77     45.46 o 
  -1   4  11     3309.68     3257.92     40.58 o 
   0   4  11      957.48      952.77     14.76 o 
   1   4  11     1133.27     1222.32     17.21 o 
   3   4  11        6.94        6.07      3.65 o 
   4   4  11      266.19      262.18     13.90 o 
   5   4  11      637.61      610.49     22.02 o 
   6   4  11     1773.64     1674.04     52.81 o 
   7   4  11      605.36      582.24     20.62 o 
   8   4  11      306.05      306.05     52.58 o 
  -8   5  11      551.10      502.14     29.18 o 
  -7   5  11      317.07      360.97     23.81 o 
  -6   5  11      764.09      733.08     29.06 o 
  -5   5  11     1857.32     1832.04     30.63 o 
  -4   5  11       32.45       39.63      6.16 o 
  -3   5  11      681.58      681.87     15.22 o 
  -2   5  11        4.79       -4.17      4.72 o 
  -1   5  11     3679.94     3912.68     47.83 o 
   0   5  11     3824.99     3856.51     50.64 o 
   1   5  11      218.03      169.74      7.81 o 
   2   5  11      510.73      531.41     15.46 o 
   3   5  11     1195.61     1160.89     20.88 o 
   4   5  11     2016.14     2034.23     44.06 o 
   5   5  11      251.00      256.70     14.36 o 
   6   5  11      300.12      339.03     26.09 o 
   7   5  11      297.00      327.43     27.67 o 
   8   5  11       98.86      125.41     50.20 o 
  -7   6  11        1.77        0.21     11.94 o 
  -6   6  11       57.25       69.40     13.84 o 
  -5   6  11        3.38        2.87      4.55 o 
  -4   6  11      287.48      310.83     11.75 o 
  -3   6  11     1361.74     1332.98     25.67 o 
  -2   6  11      926.60      900.05     15.31 o 
  -1   6  11     4194.49     4068.59     46.55 o 
   0   6  11     2167.58     2139.92     31.51 o 
   1   6  11      810.39      803.82     16.29 o 
   2   6  11      322.83      364.19     13.47 o 
   3   6  11       30.26       29.55      5.73 o 
   4   6  11      538.05      514.98     15.80 o 
   5   6  11      199.19      208.07     17.08 o 
   6   6  11      668.09      634.51     28.05 o 
   7   6  11      720.35      675.92     32.02 o 
  -7   7  11      212.09      196.03     29.27 o 
  -6   7  11     1121.97     1142.63     37.11 o 
  -5   7  11       32.90       41.85      5.88 o 
  -4   7  11       10.84        9.43      5.62 o 
  -3   7  11       91.12       93.57      8.13 o 
  -2   7  11      263.43      274.38      9.06 o 
  -1   7  11       19.11       20.90      4.45 o 
   0   7  11      161.52      173.20      8.78 o 
   1   7  11      625.64      653.21     14.84 o 
   2   7  11     1469.37     1424.26     30.13 o 
   3   7  11      450.01      484.52     14.23 o 
   4   7  11      327.59      319.08     14.46 o 
   5   7  11      770.79      714.11     90.53 o 
   6   7  11      500.58      478.91     24.72 o 
   7   7  11       29.72        1.32     10.77 o 
  -7   8  11        7.71       -0.06     11.59 o 
  -6   8  11       14.98       12.84     11.71 o 
  -5   8  11      114.86      116.07      8.84 o 
  -4   8  11       53.58       62.19      8.88 o 
  -3   8  11        1.34       -5.50      5.50 o 
  -2   8  11      193.04      200.93      9.51 o 
  -1   8  11      532.06      541.12     15.76 o 
   0   8  11      227.84      244.83      9.50 o 
   1   8  11      973.98      975.11     18.96 o 
   2   8  11      343.36      265.13     16.89 o 
   3   8  11      410.32      378.61     13.24 o 
   4   8  11        0.36        1.42      6.50 o 
   5   8  11       26.54       24.55     11.55 o 
   6   8  11      149.96      119.63     22.14 o 
   7   8  11       50.22       40.53     28.86 o 
  -7   9  11       18.09        9.94     13.19 o 
  -6   9  11        0.65       14.70     11.98 o 
  -5   9  11       50.60       52.09     10.68 o 
  -4   9  11      140.67      124.02     11.14 o 
  -3   9  11       10.33       15.24      6.43 o 
  -2   9  11       23.87       25.15      6.02 o 
  -1   9  11       88.27       99.91      8.52 o 
   0   9  11       76.20       88.60      7.89 o 
   1   9  11       69.37       77.64      7.00 o 
   2   9  11      292.27      268.36     12.92 o 
   3   9  11     1239.57     1182.11     29.67 o 
   4   9  11      233.59      218.31     13.31 o 
   5   9  11        0.81        4.35     19.37 o 
   6   9  11        0.89        7.69     10.81 o 
  -6  10  11       14.68       15.19      7.99 o 
  -5  10  11       38.01       35.06      6.68 o 
  -4  10  11        1.02        6.87      6.24 o 
  -3  10  11      279.35      267.29     12.48 o 
  -2  10  11       47.33       50.14      7.49 o 
  -1  10  11      532.68      525.90     16.05 o 
   0  10  11     1086.08     1083.85     21.37 o 
   1  10  11        0.56       -0.69      6.79 o 
   2  10  11      473.46      491.84     16.38 o 
   3  10  11        5.42       -0.59      5.89 o 
   4  10  11       32.02       35.94      8.53 o 
   5  10  11       44.29       35.30     15.02 o 
   6  10  11       10.36        7.77     12.43 o 
  -6  11  11       25.74       41.03     11.98 o 
  -5  11  11       73.05       72.54      9.07 o 
  -4  11  11      345.29      376.81     15.62 o 
  -3  11  11        2.60       -6.24      6.24 o 
  -2  11  11       97.00       98.96     10.27 o 
  -1  11  11        2.84       -6.12      6.12 o 
   0  11  11      176.36      178.65     10.96 o 
   1  11  11      198.04      183.95     10.89 o 
   2  11  11       38.03       31.10      7.65 o 
   3  11  11      433.53      441.59     15.42 o 
   4  11  11       23.05       39.51      8.96 o 
   5  11  11      296.09      282.56     23.68 o 
   6  11  11      124.51      154.56     24.90 o 
  -5  12  11        4.87        7.81      6.69 o 
  -4  12  11      245.53      222.69     12.25 o 
  -3  12  11      141.35      177.67     14.25 o 
  -2  12  11     1591.80     1525.16     34.06 o 
  -1  12  11      927.02      941.74     22.71 o 
   0  12  11      295.36      303.24     14.04 o 
   1  12  11      473.21      477.87     16.58 o 
   2  12  11       89.38       78.61      9.33 o 
   3  12  11        6.82       15.95      7.05 o 
   4  12  11       39.04       33.86      6.62 o 
   5  12  11      195.99      191.92     32.02 o 
  -4  13  11       46.17       61.94     11.07 o 
  -3  13  11       44.76       46.22     10.75 o 
  -2  13  11        1.60       -7.75      7.75 o 
  -1  13  11      301.67      314.67     14.77 o 
   0  13  11      150.68      162.83     15.41 o 
   1  13  11       36.06       38.25     10.56 o 
   2  13  11      534.97      576.44     19.92 o 
   3  13  11      561.64      547.52     18.61 o 
   4  13  11      562.25      607.49     25.79 o 
  -4  14  11        7.48       13.71     12.81 o 
  -3  14  11      154.93      144.63     14.80 o 
  -2  14  11     1118.80     1141.02     29.85 o 
  -1  14  11      464.20      462.57     17.94 o 
   0  14  11      860.78      918.25     26.30 o 
   1  14  11      101.70       87.63     12.34 o 
   2  14  11      380.86      376.13     17.28 o 
   3  14  11       23.01       22.59      9.36 o 
  -2  15  11        4.38        2.27     10.66 o 
  -1  15  11      161.19      181.18     14.61 o 
   0  15  11      154.75      173.62     14.15 o 
   1  15  11      253.34      273.23     26.20 o 
   2  15  11      433.33      460.04     22.24 o 
  -8   0  12       91.60       79.85     26.88 o 
  -7   0  12      929.13     1009.61     59.30 o 
  -6   0  12     1585.59     1656.34     77.48 o 
  -5   0  12      273.50      255.20     13.99 o 
  -4   0  12     1619.02     1551.85     70.36 o 
  -3   0  12      574.15      565.34     23.93 o 
  -2   0  12       23.09       26.87      7.43 o 
  -1   0  12        4.44       -0.02      5.48 o 
   0   0  12      606.19      550.44     15.29 o 
   1   0  12      137.61      128.76      8.27 o 
   2   0  12       28.30       21.98      8.65 o 
   3   0  12     1070.94     1080.70     20.74 o 
   4   0  12      754.83      697.33     39.14 o 
   5   0  12     2517.46     2433.51     83.81 o 
   6   0  12     1742.99     1762.28     65.62 o 
   7   0  12     1020.83      997.75     44.27 o 
   8   0  12      856.54      930.55     42.69 o 
  -8   1  12      137.63      143.57     21.52 o 
  -7   1  12      383.89      381.13     28.51 o 
  -6   1  12       34.07       50.51     14.50 o 
  -5   1  12      384.93      357.74     11.64 o 
  -4   1  12      176.35      187.00     10.61 o 
  -3   1  12      595.04      633.39     18.94 o 
  -2   1  12       41.61       21.45      5.16 o 
  -1   1  12     2851.42     2872.06     34.20 o 
   0   1  12     5068.60     5170.77     56.62 o 
   1   1  12     2934.32     2922.82     34.17 o 
   2   1  12     4617.72     4569.67     72.60 o 
   3   1  12     1252.45     1210.09     17.31 o 
   4   1  12      112.71      102.19      9.56 o 
   5   1  12       79.19       80.35      9.95 o 
   6   1  12       51.52       41.54      9.88 o 
   7   1  12        1.25        5.38     14.23 o 
   8   1  12      178.37      183.43     14.81 o 
  -8   2  12       67.93       91.76     16.78 o 
  -7   2  12       68.65       58.06     13.65 o 
  -6   2  12     1408.88     1423.11     41.08 o 
  -5   2  12      865.15      897.11     22.95 o 
  -4   2  12      174.38      181.58     10.12 o 
  -3   2  12     1529.92     1520.23     46.90 o 
  -2   2  12       10.60       25.09      5.98 o 
  -1   2  12       34.07       54.80      4.98 o 
   0   2  12     2876.51     2891.23     34.14 o 
   1   2  12      572.19      562.17     13.22 o 
   2   2  12      149.36      117.09     16.43 o 
   3   2  12     2514.26     2531.74     33.68 o 
   4   2  12     4575.96     4578.74     84.92 o 
   5   2  12      558.76      567.12     18.98 o 
   6   2  12      164.99      186.28     12.23 o 
   7   2  12     1044.40     1036.62     32.42 o 
   8   2  12      391.75      425.94     20.66 o 
  -8   3  12      491.62      482.51     28.27 o 
  -7   3  12        0.78        5.35     18.86 o 
  -6   3  12      164.17      150.57     15.98 o 
  -5   3  12      544.35      510.49     13.32 o 
  -4   3  12      401.57      413.84     11.63 o 
  -3   3  12      133.10      130.52      9.74 o 
  -2   3  12      455.67      452.13     15.09 o 
  -1   3  12     1478.16     1472.93     20.50 o 
   0   3  12      499.05      458.96     10.19 o 
   1   3  12      506.14      536.14     11.58 o 
   2   3  12     1019.56     1012.70     22.69 o 
   3   3  12      700.71      678.66     14.58 o 
   4   3  12     1327.27     1253.96     30.58 o 
   5   3  12      240.73      230.96     13.43 o 
   6   3  12       70.04       68.56      9.51 o 
   7   3  12      114.02      123.52     12.86 o 
   8   3  12        2.00        2.35      9.21 o 
  -8   4  12       45.63       40.45     13.72 o 
  -7   4  12       43.36       42.72     13.25 o 
  -6   4  12       78.67       75.39     13.54 o 
  -5   4  12       15.51       11.03      7.84 o 
  -4   4  12       62.24       61.35      6.86 o 
  -3   4  12     1886.34     1858.46     32.23 o 
  -2   4  12      141.25      150.34      8.02 o 
  -1   4  12        7.78        1.99      4.39 o 
   0   4  12       65.50       68.27      5.19 o 
   1   4  12      268.08      289.78      8.35 o 
   2   4  12        0.33       -2.55      4.18 o 
   3   4  12       20.09       14.95      4.78 o 
   4   4  12      228.20      219.95     13.64 o 
   5   4  12      230.50      230.21     13.99 o 
   6   4  12       10.44       14.44      7.45 o 
   7   4  12       74.18       70.51     10.11 o 
  -7   5  12       29.22       27.53     13.05 o 
  -6   5  12        2.01      -10.10     10.10 o 
  -5   5  12       91.53       87.07     11.53 o 
  -4   5  12        3.95       10.03      5.95 o 
  -3   5  12      995.41     1029.00     21.92 o 
  -2   5  12     1688.41     1774.88     27.89 o 
  -1   5  12        9.10        2.35      4.64 o 
   0   5  12      140.60      156.02      7.52 o 
   1   5  12      617.53      631.03     14.09 o 
   2   5  12       96.97       74.51      6.74 o 
   3   5  12       94.31       98.33      6.76 o 
   4   5  12       97.01       94.99      9.78 o 
   5   5  12      543.97      475.05     18.71 o 
   6   5  12       35.11       26.09     12.65 o 
   7   5  12        8.79        7.83     10.65 o 
  -7   6  12      364.63      341.27     23.35 o 
  -6   6  12       69.86       89.52     14.30 o 
  -5   6  12      356.40      323.12     14.73 o 
  -4   6  12        7.46       11.37      5.84 o 
  -3   6  12       45.81       34.04      9.18 o 
  -2   6  12      127.61      126.81      7.87 o 
  -1   6  12       74.11       79.05      6.31 o 
   0   6  12       47.06       51.43      5.47 o 
   1   6  12       26.50       21.27      5.56 o 
   2   6  12      987.28      931.72     21.72 o 
   3   6  12       49.50       50.04      8.79 o 
   4   6  12      279.38      285.38     12.24 o 
   5   6  12      712.59      742.89     30.57 o 
   6   6  12      304.28      323.98     22.93 o 
   7   6  12       87.11      114.04     15.50 o 
  -7   7  12      279.06      325.54     23.88 o 
  -6   7  12      374.42      377.84     23.67 o 
  -5   7  12      110.40      104.66      9.44 o 
  -4   7  12      160.82      143.94     10.99 o 
  -3   7  12        1.61       -3.69      5.78 o 
  -2   7  12      348.52      367.98     10.61 o 
  -1   7  12     1991.46     2050.54     29.06 o 
   0   7  12      969.67     1041.19     19.84 o 
   1   7  12      875.55      887.71     18.12 o 
   2   7  12      973.84      930.95     22.21 o 
   3   7  12     1253.17     1270.47     26.24 o 
   4   7  12       80.46       77.03      8.40 o 
   5   7  12       63.11       37.42     15.02 o 
   6   7  12        5.59        7.59     10.53 o 
   7   7  12        9.95       26.88     11.84 o 
  -7   8  12      240.68      260.83     22.04 o 
  -6   8  12      181.14      180.62     18.18 o 
  -5   8  12      776.33      751.46     18.28 o 
  -4   8  12     2008.87     1971.58     34.95 o 
  -3   8  12        7.25        5.25      6.01 o 
  -2   8  12       37.51       35.07      5.77 o 
  -1   8  12     3775.17     3747.95     51.36 o 
   0   8  12      221.95      232.62     10.31 o 
   1   8  12       93.36      104.30      8.48 o 
   2   8  12       20.90       18.59      8.33 o 
   3   8  12      995.29      939.86     21.66 o 
   4   8  12       86.31       95.48      9.39 o 
   5   8  12      324.05      357.62     44.67 o 
   6   8  12      966.41      963.49     37.80 o 
   7   8  12      191.86      164.10     23.72 o 
  -6   9  12       99.19      120.13      9.29 o 
  -5   9  12      261.57      254.35     11.41 o 
  -4   9  12      122.77      112.93      9.14 o 
  -3   9  12      295.11      286.23     12.75 o 
  -2   9  12     1245.23     1310.26     26.29 o 
  -1   9  12       25.54       28.99      6.86 o 
   0   9  12     3328.68     3299.60     43.20 o 
   1   9  12     3300.51     3321.43     46.92 o 
   2   9  12     1813.68     1793.79     35.64 o 
   3   9  12      364.47      387.80     14.23 o 
   4   9  12      248.31      233.00     17.83 o 
   5   9  12        1.33        2.53     10.97 o 
   6   9  12      105.75      146.80     18.18 o 
  -6  10  12       78.42      105.55     15.63 o 
  -5  10  12      743.79      752.77     18.89 o 
  -4  10  12      894.14      873.22     21.28 o 
  -3  10  12      693.27      738.59     28.60 o 
  -2  10  12      635.92      653.75     20.32 o 
  -1  10  12       98.07      103.10     10.39 o 
   0  10  12      377.19      348.55     14.03 o 
   1  10  12       76.96       60.37      7.37 o 
   2  10  12      255.44      264.00     13.38 o 
   3  10  12       24.65       18.12      6.54 o 
   4  10  12      500.12      473.01     20.55 o 
   5  10  12      985.18      972.10     58.51 o 
   6  10  12      340.07      339.56     37.16 o 
  -5  11  12        7.16        4.85      6.57 o 
  -4  11  12      117.26      126.97     10.03 o 
  -3  11  12       57.43       55.89     10.85 o 
  -2  11  12      868.26      809.99     31.72 o 
  -1  11  12      281.38      296.40     13.52 o 
   0  11  12      305.37      314.74     13.89 o 
   1  11  12     2731.11     2675.21     44.44 o 
   2  11  12       14.88       29.82      7.70 o 
   3  11  12     1200.81     1181.59     27.17 o 
   4  11  12      448.03      437.05     18.81 o 
   5  11  12        5.60       -8.54     11.37 o 
  -5  12  12       97.97      117.79     16.05 o 
  -4  12  12      534.69      560.04     19.56 o 
  -3  12  12        1.41        1.65      9.13 o 
  -2  12  12      242.75      259.95     14.99 o 
  -1  12  12      129.70      132.30     10.61 o 
   0  12  12       87.39       63.66      8.67 o 
   1  12  12        4.21       10.39      8.92 o 
   2  12  12       32.04       19.03      7.69 o 
   3  12  12      172.58      166.83     11.48 o 
   4  12  12       22.15       21.25      9.29 o 
   5  12  12      219.66      210.58     24.51 o 
  -4  13  12      174.55      196.66     25.48 o 
  -3  13  12       97.92       98.21     12.92 o 
  -2  13  12       81.81       93.99     10.89 o 
  -1  13  12      140.21      170.65     11.78 o 
   0  13  12      225.41      228.78     14.82 o 
   1  13  12      311.57      290.07     21.04 o 
   2  13  12       33.17       34.17      8.56 o 
   3  13  12       40.88       41.56      8.57 o 
   4  13  12       11.90       -0.23      6.50 o 
  -3  14  12        1.04        5.04     10.25 o 
  -2  14  12       24.26       22.22      9.62 o 
  -1  14  12       49.96       43.86      9.36 o 
   0  14  12      145.46      163.30     13.53 o 
   1  14  12       15.58        1.26      9.80 o 
   2  14  12       37.49       42.96     10.89 o 
   3  14  12        0.39        2.49      7.66 o 
  -1  15  12      101.64      102.38     12.60 o 
   0  15  12      143.26      121.98     13.04 o 
   1  15  12        4.14       -5.40     10.08 o 
  -8   1  13      122.23      153.06     22.28 o 
  -7   1  13        1.31       18.99     13.38 o 
  -6   1  13       25.51       17.10     17.79 o 
  -5   1  13        0.10        1.26      5.28 o 
  -4   1  13        3.36        3.02      5.82 o 
  -3   1  13        1.26        4.71      6.45 o 
  -2   1  13      349.24      348.37     11.44 o 
  -1   1  13      143.92      114.37      6.24 o 
   0   1  13      508.61      530.31     11.07 o 
   1   1  13       75.45       73.77      5.23 o 
   2   1  13      141.21      149.65      8.90 o 
   3   1  13      163.70      186.09      7.49 o 
   4   1  13      216.17      220.47     12.90 o 
   5   1  13       17.02        4.74      7.83 o 
   6   1  13      246.25      229.86     16.18 o 
   7   1  13        3.26        9.76      8.89 o 
  -8   2  13      282.75      328.90     42.69 o 
  -7   2  13        1.45        9.44     13.69 o 
  -6   2  13      224.00      214.61     22.34 o 
  -5   2  13     1039.13      970.08     23.74 o 
  -4   2  13     1231.95     1260.71     26.85 o 
  -3   2  13      111.24      105.63      9.17 o 
  -2   2  13      100.12      117.89      7.63 o 
  -1   2  13      302.18      285.43      8.80 o 
   0   2  13        0.87        6.89      4.17 o 
   1   2  13      643.27      656.38     12.23 o 
   2   2  13      902.20      895.72     16.50 o 
   3   2  13       76.52       86.92      6.29 o 
   4   2  13      134.12      155.18     16.53 o 
   5   2  13     1043.77     1070.65     28.46 o 
   6   2  13      469.62      466.81     33.60 o 
   7   2  13      220.21      249.87     18.97 o 
  -7   3  13        3.92        4.66     11.75 o 
  -6   3  13        0.03       14.21     10.80 o 
  -5   3  13      107.46      100.76      7.40 o 
  -4   3  13      113.41      112.36      8.05 o 
  -3   3  13      739.05      742.81     20.14 o 
  -2   3  13       30.43       27.69      5.94 o 
  -1   3  13     1470.23     1456.00     20.75 o 
   0   3  13     1106.80     1072.46     16.71 o 
   1   3  13     2765.20     2768.13     33.25 o 
   2   3  13      757.18      694.70     15.98 o 
   3   3  13     1092.70     1087.64     20.16 o 
   4   3  13       17.90       12.61      7.32 o 
   5   3  13        1.09       -6.47      6.47 o 
   6   3  13      194.35      189.46     13.16 o 
   7   3  13      576.73      612.34     34.79 o 
  -7   4  13      726.22      707.33     48.33 o 
  -6   4  13      687.19      715.53     29.16 o 
  -5   4  13     1909.37     1841.15     31.90 o 
  -4   4  13     1493.69     1459.44     24.56 o 
  -3   4  13        2.99        8.53      6.63 o 
  -2   4  13      145.20      143.25      8.35 o 
  -1   4  13       62.79       62.27      5.99 o 
   0   4  13      882.60      916.30     15.23 o 
   1   4  13     1030.24     1001.23     17.72 o 
   2   4  13      905.49      929.95     19.16 o 
   3   4  13     1499.18     1521.35     25.94 o 
   4   4  13      246.00      243.55     14.51 o 
   5   4  13     1213.14     1095.95     29.43 o 
   6   4  13      846.90      888.26     26.49 o 
   7   4  13       50.47       50.69      9.88 o 
  -7   5  13       26.57       14.90     13.22 o 
  -6   5  13       98.90       80.93     14.15 o 
  -5   5  13      610.74      650.94     22.22 o 
  -4   5  13      345.73      348.01     13.07 o 
  -3   5  13       35.39       29.39      5.93 o 
  -2   5  13     2985.57     2987.89     42.43 o 
  -1   5  13     1616.85     1672.05     24.94 o 
   0   5  13     1003.56      971.62     17.18 o 
   1   5  13      576.74      544.84     12.66 o 
   2   5  13     1935.60     1939.40     32.36 o 
   3   5  13      423.52      399.54     11.70 o 
   4   5  13      491.90      467.67     18.03 o 
   5   5  13      407.84      395.73     17.98 o 
   6   5  13      719.54      757.65     30.96 o 
   7   5  13      411.47      422.76     24.27 o 
  -7   6  13      357.29      360.10     24.62 o 
  -6   6  13      960.71      984.33     34.69 o 
  -5   6  13      573.07      563.31     15.59 o 
  -4   6  13      291.91      289.66     14.91 o 
  -3   6  13     2988.71     2874.42     41.61 o 
  -2   6  13       77.82       71.41      6.53 o 
  -1   6  13      519.40      486.66     13.41 o 
   0   6  13      203.22      218.27      9.86 o 
   1   6  13      794.95      786.30     18.35 o 
   2   6  13     3007.38     3041.11     52.03 o 
   3   6  13      740.90      819.61     19.68 o 
   4   6  13      722.48      694.29     19.96 o 
   5   6  13      175.02      203.60     18.23 o 
   6   6  13      431.92      381.50     23.25 o 
   7   6  13       15.65       16.99     12.43 o 
  -7   7  13       11.29        9.58     13.52 o 
  -6   7  13        3.50       -1.83      6.05 o 
  -5   7  13      231.05      215.58     13.78 o 
  -4   7  13       67.94       76.86      8.28 o 
  -3   7  13      547.64      520.98     16.04 o 
  -2   7  13     1252.38     1335.67     20.53 o 
  -1   7  13      479.01      501.25     20.51 o 
   0   7  13        6.52       -0.24      5.26 o 
   1   7  13      909.72      890.10     19.99 o 
   2   7  13      642.18      651.14     18.62 o 
   3   7  13       13.87       13.82      5.80 o 
   4   7  13        0.10       -8.79      8.79 o 
   5   7  13       18.54       13.72     11.01 o 
   6   7  13       99.86       86.80     17.39 o 
   7   7  13      310.57      305.07     37.16 o 
  -6   8  13       36.74       41.53     11.53 o 
  -5   8  13      361.28      354.43     13.27 o 
  -4   8  13      193.68      205.28     11.24 o 
  -3   8  13        7.00        8.22      6.52 o 
  -2   8  13      705.86      661.05     16.10 o 
  -1   8  13       74.43       67.30      8.78 o 
   0   8  13      414.12      394.19     13.01 o 
   1   8  13       17.03       27.03      6.51 o 
   2   8  13      785.10      794.08     21.07 o 
   3   8  13     1620.32     1489.20     30.32 o 
   4   8  13       50.53       51.40      8.38 o 
   5   8  13       13.18       -5.47     10.38 o 
   6   8  13        4.89       -9.35     19.37 o 
  -6   9  13       66.10       56.31      8.88 o 
  -5   9  13       27.55       45.31      7.85 o 
  -4   9  13        7.12        4.81      6.63 o 
  -3   9  13       28.09       28.37      7.13 o 
  -2   9  13       33.51       29.50     10.73 o 
  -1   9  13       26.40       16.51      6.12 o 
   0   9  13      202.20      208.14     10.19 o 
   1   9  13       23.82       23.16      6.18 o 
   2   9  13       18.01       15.29      6.80 o 
   3   9  13       81.93       73.33      9.93 o 
   4   9  13       11.90        4.73      7.50 o 
   5   9  13       18.99       18.09     11.96 o 
   6   9  13       39.14       46.78     16.21 o 
  -6  10  13        1.74      -18.18     20.56 o 
  -5  10  13      123.00       98.83     10.12 o 
  -4  10  13      220.35      232.08     12.50 o 
  -3  10  13        7.72       15.02      7.91 o 
  -2  10  13      147.81      145.70     11.57 o 
  -1  10  13        0.22       -5.37      6.33 o 
   0  10  13       20.37       21.30      8.32 o 
   1  10  13      169.51      167.96      9.76 o 
   2  10  13        3.39       11.09      7.01 o 
   3  10  13       12.17        0.51      6.37 o 
   4  10  13        0.93        8.93      9.45 o 
   5  10  13      167.53      168.73     39.53 o 
  -5  11  13       22.04       33.27     11.23 o 
  -4  11  13       61.75       79.18      9.88 o 
  -3  11  13      291.92      294.41     22.25 o 
  -2  11  13      142.61      129.07     11.65 o 
  -1  11  13      285.60      288.20     13.77 o 
   0  11  13      209.83      228.05     13.95 o 
   1  11  13       16.74       14.71      7.87 o 
   2  11  13      410.48      424.48     16.94 o 
   3  11  13       45.40       43.99      8.08 o 
   4  11  13        1.00        7.30      8.40 o 
   5  11  13        1.01       -2.44     12.53 o 
  -4  12  13      380.51      383.74     21.87 o 
  -3  12  13      131.83      125.82     13.68 o 
  -2  12  13       28.06       17.74      8.88 o 
  -1  12  13       90.27       97.79      9.91 o 
   0  12  13      141.28      130.34     11.82 o 
   1  12  13      243.84      248.62     22.82 o 
   2  12  13     1371.45     1389.36     32.07 o 
   3  12  13      281.22      269.80     14.09 o 
   4  12  13      112.32      113.22     12.87 o 
  -3  13  13       90.15      110.48     14.09 o 
  -2  13  13      361.94      413.06     24.08 o 
  -1  13  13      402.59      436.42     30.20 o 
   0  13  13      128.10      160.84     13.20 o 
   1  13  13      580.86      543.32     22.70 o 
   2  13  13      232.79      264.94     20.22 o 
   3  13  13      337.06      369.37     16.47 o 
  -2  14  13       35.24       23.88     10.04 o 
  -1  14  13       19.57       14.64      8.60 o 
   0  14  13       75.39       98.66     12.01 o 
   1  14  13     1094.36     1101.27     33.95 o 
   2  14  13      144.76      159.14     14.65 o 
  -7   0  14      346.06      326.52     41.11 o 
  -6   0  14       14.29       38.74     22.14 o 
  -5   0  14      364.22      316.48     22.53 o 
  -4   0  14      635.65      618.35     25.24 o 
  -3   0  14      129.81      120.74     14.25 o 
  -2   0  14       46.00       40.21     15.25 o 
  -1   0  14     1060.04     1056.63     24.36 o 
   0   0  14     1845.68     1779.01     34.16 o 
   1   0  14     1256.77     1114.62     24.37 o 
   2   0  14     4603.13     4416.06     81.31 o 
   3   0  14     3753.72     3645.59    104.19 o 
   4   0  14     1100.58     1074.44     48.23 o 
   5   0  14      924.08      864.14     41.90 o 
   6   0  14       31.66       68.78     15.81 o 
   7   0  14      225.97      220.58     23.72 o 
  -7   1  14       56.70       69.34     17.60 o 
  -6   1  14      434.75      443.95     31.02 o 
  -5   1  14      888.10      870.17     22.25 o 
  -4   1  14      750.41      708.10     21.57 o 
  -3   1  14     1309.23     1273.36     28.16 o 
  -2   1  14      707.22      750.49     16.57 o 
  -1   1  14     1516.30     1603.42     22.60 o 
   0   1  14      896.05      910.70     15.48 o 
   1   1  14      149.76      127.08      6.57 o 
   2   1  14       73.57       81.67      6.27 o 
   3   1  14       41.53       27.80      5.68 o 
   4   1  14     2196.63     2200.24     49.19 o 
   5   1  14      403.86      422.92     35.97 o 
   6   1  14      384.59      371.21     26.88 o 
   7   1  14     1234.85     1324.69     40.53 o 
  -7   2  14      110.17      105.77     19.84 o 
  -6   2  14      244.38      247.74     23.46 o 
  -5   2  14       62.76       78.40      7.83 o 
  -4   2  14       42.68       45.48      7.35 o 
  -3   2  14        6.88       -0.71      6.51 o 
  -2   2  14       78.75       79.53      7.33 o 
  -1   2  14       70.99       65.74      5.79 o 
   0   2  14     1234.09     1207.61     18.51 o 
   1   2  14     1634.54     1713.83     23.17 o 
   2   2  14     2312.22     2291.24     36.44 o 
   3   2  14     2165.56     2062.73     32.65 o 
   4   2  14     1000.07      933.96     31.25 o 
   5   2  14       21.14       17.29      8.03 o 
   6   2  14        0.59        0.27      8.09 o 
   7   2  14       65.92       67.30     12.01 o 
  -7   3  14      210.16      197.01     23.46 o 
  -6   3  14       87.82       71.10     16.74 o 
  -5   3  14      272.85      252.73     11.92 o 
  -4   3  14      811.28      818.66     21.23 o 
  -3   3  14       63.05       57.37      8.18 o 
  -2   3  14      255.78      270.39     10.79 o 
  -1   3  14      252.81      245.42      9.44 o 
   0   3  14       61.74       69.08      5.85 o 
   1   3  14        0.18        3.11      4.16 o 
   2   3  14       34.51       34.81      6.08 o 
   3   3  14      326.09      342.85     10.91 o 
   4   3  14        5.82        6.24      7.39 o 
   5   3  14       27.85        9.55      7.65 o 
   6   3  14       37.51       39.19     10.62 o 
   7   3  14       51.33       49.78     28.07 o 
  -7   4  14       96.61       89.98     16.07 o 
  -6   4  14      126.20      121.04     16.28 o 
  -5   4  14        0.06        1.21      7.55 o 
  -4   4  14        0.62       -3.91      5.16 o 
  -3   4  14        2.22       -2.84      6.45 o 
  -2   4  14       53.58       63.40      6.93 o 
  -1   4  14       37.49       39.26      6.48 o 
   0   4  14      246.56      237.92      8.56 o 
   1   4  14      275.49      288.10     10.09 o 
   2   4  14      128.04       97.84      7.62 o 
   3   4  14       39.42       26.68      5.40 o 
   4   4  14      209.68      200.36     13.69 o 
   5   4  14       78.00       72.39     10.35 o 
   6   4  14      170.97      208.07     14.63 o 
   7   4  14        6.52       10.05      9.77 o 
  -7   5  14        0.02        6.64     12.67 o 
  -6   5  14       31.27       15.81     20.50 o 
  -5   5  14       82.19       82.72      7.87 o 
  -4   5  14      142.19      134.96     13.62 o 
  -3   5  14      208.23      173.98     13.29 o 
  -2   5  14      180.22      187.15      9.62 o 
  -1   5  14      942.88      973.51     19.31 o 
   0   5  14       28.95       30.72      6.00 o 
   1   5  14      917.35      914.68     18.25 o 
   2   5  14      259.85      223.98     10.31 o 
   3   5  14      513.34      468.12     13.31 o 
   4   5  14      470.01      460.58     14.11 o 
   5   5  14       35.26       26.09      9.32 o 
   6   5  14       29.70       51.41     10.17 o 
   7   5  14       33.85       50.28     13.16 o 
  -7   6  14      273.85      312.81     23.95 o 
  -6   6  14        4.29        3.36      8.56 o 
  -5   6  14       64.59       48.05      7.28 o 
  -4   6  14       79.12       65.03      7.86 o 
  -3   6  14      660.18      682.51     16.54 o 
  -2   6  14       68.37       75.97      7.29 o 
  -1   6  14        1.38       -4.10      5.18 o 
   0   6  14       78.40       75.00      7.20 o 
   1   6  14     1199.02     1170.63     23.63 o 
   2   6  14      747.84      729.85     19.71 o 
   3   6  14      620.71      626.36     20.54 o 
   4   6  14      160.48      160.39     10.74 o 
   5   6  14        4.93       11.07     10.23 o 
   6   6  14       46.97       62.24     13.60 o 
  -6   7  14      245.00      249.10     12.59 o 
  -5   7  14      325.53      382.90     21.21 o 
  -4   7  14      398.06      376.77     14.17 o 
  -3   7  14       31.30       30.13      7.44 o 
  -2   7  14      853.78      887.80     17.49 o 
  -1   7  14      495.99      481.05     15.07 o 
   0   7  14      505.20      522.65     14.40 o 
   1   7  14       40.34       33.17      6.69 o 
   2   7  14        3.92       -1.53      6.22 o 
   3   7  14        3.39       13.10      6.35 o 
   4   7  14      332.47      272.03     14.29 o 
   5   7  14     1214.56     1255.55     43.65 o 
   6   7  14       36.63       48.77     13.75 o 
  -6   8  14       22.77       34.70      8.34 o 
  -5   8  14      186.18      198.07     12.69 o 
  -4   8  14      160.55      149.39     10.27 o 
  -3   8  14       61.43       58.38      8.12 o 
  -2   8  14        0.85        9.00      6.59 o 
  -1   8  14       31.31       36.20      6.41 o 
   0   8  14      359.30      380.59     14.11 o 
   1   8  14     1406.07     1491.05     28.69 o 
   2   8  14     1185.61     1256.91     28.27 o 
   3   8  14     2082.90     2066.01     38.94 o 
   4   8  14      450.61      438.15     22.02 o 
   5   8  14      181.95      199.19     19.94 o 
   6   8  14       16.45       27.42     14.23 o 
  -6   9  14      164.73      160.49     12.12 o 
  -5   9  14      488.18      477.03     16.24 o 
  -4   9  14     1861.64     1845.78     34.66 o 
  -3   9  14      932.79      976.93     25.72 o 
  -2   9  14      101.53      118.70     11.03 o 
  -1   9  14      312.16      324.26     14.26 o 
   0   9  14       25.91       35.77      7.93 o 
   1   9  14       23.81       14.69      7.38 o 
   2   9  14        6.91        5.96      8.56 o 
   3   9  14      182.42      198.49     11.61 o 
   4   9  14        2.12       -3.62      7.33 o 
   5   9  14       89.83      102.24     16.50 o 
  -5  10  14       78.77       82.32      8.72 o 
  -4  10  14       40.54       51.74     14.38 o 
  -3  10  14        3.42       14.34      9.58 o 
  -2  10  14       78.61       77.84     10.02 o 
  -1  10  14        8.91       11.35      7.10 o 
   0  10  14      573.62      610.11     16.43 o 
   1  10  14      839.65      865.98     24.19 o 
   2  10  14     1725.80     1724.95     36.16 o 
   3  10  14      374.69      383.61     15.75 o 
   4  10  14      528.21      530.32     33.69 o 
   5  10  14      176.94      239.93     22.98 o 
  -5  11  14      409.55      428.22     32.76 o 
  -4  11  14      807.21      808.93     26.88 o 
  -3  11  14      493.80      513.78     22.29 o 
  -2  11  14       21.53       34.84      9.08 o 
  -1  11  14      262.27      282.34     14.06 o 
   0  11  14       54.92       60.61      8.73 o 
   1  11  14       65.31       50.21     10.45 o 
   2  11  14      260.32      268.04     14.68 o 
   3  11  14       36.34       30.64      7.76 o 
   4  11  14        5.41        5.10      8.60 o 
  -4  12  14       13.40        3.17      9.53 o 
  -3  12  14        0.75       -0.77      9.71 o 
  -2  12  14       20.18       17.66      8.94 o 
  -1  12  14      295.40      278.92     14.33 o 
   0  12  14      200.74      204.66     14.37 o 
   1  12  14      240.97      263.36     17.50 o 
   2  12  14       13.85        8.21      7.87 o 
   3  12  14      765.72      756.03     22.18 o 
   4  12  14      116.48      141.47     13.98 o 
  -3  13  14      104.16      115.99     14.25 o 
  -2  13  14      111.13      109.79     12.33 o 
  -1  13  14        1.29       -7.55      7.55 o 
   0  13  14        7.21       -2.42      9.24 o 
   1  13  14        2.14       -8.77      8.77 o 
   2  13  14        7.16       14.74      9.41 o 
   3  13  14        2.30       -4.57      9.13 o 
  -1  14  14       55.61       72.79     10.35 o 
   0  14  14      223.47      225.16     15.65 o 
   1  14  14      274.95      278.62     19.31 o 
  -7   1  15       76.14      111.48     20.68 o 
  -6   1  15        9.86       26.79     23.72 o 
  -5   1  15      338.79      335.25     11.55 o 
  -4   1  15      368.31      365.25     19.63 o 
  -3   1  15      121.06      133.33     11.90 o 
  -2   1  15      108.39      113.66      8.03 o 
  -1   1  15      865.68      934.80     18.98 o 
   0   1  15      114.71      129.30      7.01 o 
   1   1  15      184.03      171.71      7.46 o 
   2   1  15      195.29      196.93      8.55 o 
   3   1  15       12.30       11.69      5.05 o 
   4   1  15      206.68      222.56     22.53 o 
   5   1  15      345.69      347.08     19.84 o 
   6   1  15       77.94       84.93     12.57 o 
   7   1  15       67.89       85.34     13.13 o 
  -7   2  15      116.62      113.88     23.72 o 
  -6   2  15       15.27       11.73     13.62 o 
  -5   2  15       63.43       61.98      8.24 o 
  -4   2  15       64.06       83.41      8.97 o 
  -3   2  15     1532.46     1561.63     32.75 o 
  -2   2  15     1101.00     1129.44     21.51 o 
  -1   2  15      389.41      408.42     16.91 o 
   0   2  15      573.85      589.39     12.58 o 
   1   2  15     1077.60     1101.06     17.56 o 
   2   2  15      145.24      146.87     10.06 o 
   3   2  15      592.35      595.58     14.51 o 
   4   2  15      271.96      292.45     22.38 o 
   5   2  15      142.75      153.40     15.09 o 
   6   2  15       15.42       12.99      9.77 o 
   7   2  15       74.03       69.91     24.11 o 
  -7   3  15        3.24       13.69     15.62 o 
  -6   3  15      465.52      500.88     31.62 o 
  -5   3  15      562.00      544.45     16.99 o 
  -4   3  15     1157.86     1139.29     26.57 o 
  -3   3  15     2209.38     2235.03     49.75 o 
  -2   3  15      660.11      654.92     15.76 o 
  -1   3  15       72.06       73.86      7.16 o 
   0   3  15        4.09        0.27      4.66 o 
   1   3  15      291.83      271.05     10.62 o 
   2   3  15     1849.81     1746.48     30.24 o 
   3   3  15     1006.90      998.41     19.95 o 
   4   3  15      608.46      634.71     15.75 o 
   5   3  15      532.16      515.01     20.71 o 
   6   3  15      464.75      450.45     48.62 o 
   7   3  15       96.36       78.30     13.13 o 
  -7   4  15        1.01       24.11     17.33 o 
  -6   4  15       37.62       37.06      9.90 o 
  -5   4  15        6.38       13.88      6.82 o 
  -4   4  15      102.89      103.21      8.37 o 
  -3   4  15      417.85      419.70     16.48 o 
  -2   4  15     2288.24     2369.65     36.05 o 
  -1   4  15     1459.92     1481.44     33.83 o 
   0   4  15     1487.79     1535.53     22.33 o 
   1   4  15      808.75      809.22     17.28 o 
   2   4  15       81.28       84.34      7.57 o 
   3   4  15       41.66       47.49      6.24 o 
   4   4  15      106.23      115.66      7.79 o 
   5   4  15      274.41      291.54     17.14 o 
   6   4  15        4.27        9.51     10.02 o 
   7   4  15      150.03      103.98     14.54 o 
  -6   5  15      137.96      160.77     10.31 o 
  -5   5  15      853.34      838.76     20.20 o 
  -4   5  15      484.08      462.55     16.96 o 
  -3   5  15     1047.81     1082.80     26.44 o 
  -2   5  15     2539.33     2589.68     39.25 o 
  -1   5  15      208.09      206.66      9.89 o 
   0   5  15      507.34      522.59     14.97 o 
   1   5  15     1064.36     1071.28     21.10 o 
   2   5  15      370.18      384.26     13.09 o 
   3   5  15      590.86      538.56     14.55 o 
   4   5  15     1066.07     1072.05     23.89 o 
   5   5  15     1021.26      986.64     29.83 o 
   6   5  15       64.44       61.78     10.83 o 
  -6   6  15       10.70       15.61      7.25 o 
  -5   6  15      194.41      182.79     10.62 o 
  -4   6  15       31.34       29.16      8.85 o 
  -3   6  15      404.48      411.48     14.58 o 
  -2   6  15      302.22      304.38     11.99 o 
  -1   6  15      165.01      185.03     10.83 o 
   0   6  15      486.51      484.38     15.03 o 
   1   6  15     1197.34     1136.95     26.66 o 
   2   6  15       34.75       45.15      7.38 o 
   3   6  15      898.08      880.09     27.46 o 
   4   6  15      455.03      428.62     16.81 o 
   5   6  15       23.24       30.28     22.53 o 
   6   6  15       10.53       -0.17     11.21 o 
  -6   7  15      460.95      452.93     17.56 o 
  -5   7  15       20.19       20.36      8.64 o 
  -4   7  15      517.52      501.34     16.42 o 
  -3   7  15      370.25      400.21     25.95 o 
  -2   7  15      273.33      265.32     11.57 o 
  -1   7  15       13.50        7.53      6.58 o 
   0   7  15        1.48       -3.81      5.96 o 
   1   7  15      151.43      136.93     10.76 o 
   2   7  15      442.06      396.91     18.71 o 
   3   7  15     1098.14     1142.60     25.74 o 
   4   7  15      207.79      217.99     13.11 o 
   5   7  15       45.26       42.35     13.11 o 
   6   7  15      135.91      131.18     23.32 o 
  -6   8  15        2.22       14.44     15.98 o 
  -5   8  15       32.97       25.07      7.23 o 
  -4   8  15      187.96      187.94     11.57 o 
  -3   8  15       11.11       11.72      7.87 o 
  -2   8  15       37.98       40.81     11.73 o 
  -1   8  15       40.62       39.24      7.02 o 
   0   8  15        7.94        2.60      6.54 o 
   1   8  15      167.67      194.75     12.54 o 
   2   8  15      998.85      969.54     24.59 o 
   3   8  15       32.94       26.31      6.93 o 
   4   8  15      224.35      224.65     13.87 o 
   5   8  15       38.49       49.06     35.58 o 
  -5   9  15        0.37        5.81      7.93 o 
  -4   9  15      302.47      282.92     13.84 o 
  -3   9  15      200.94      180.11     15.16 o 
  -2   9  15        3.65       13.61      8.56 o 
  -1   9  15       78.85       73.11      8.06 o 
   0   9  15       84.41       93.59      9.55 o 
   1   9  15       16.89       -0.88      7.57 o 
   2   9  15        0.73       -6.42      6.65 o 
   3   9  15       33.78       40.09      7.73 o 
   4   9  15        2.79       11.80      8.13 o 
   5   9  15        6.65        1.66     12.57 o 
  -5  10  15        3.17        3.45      7.72 o 
  -4  10  15       17.96       22.99      9.80 o 
  -3  10  15      103.15       89.24     13.77 o 
  -2  10  15       84.70      114.16     11.47 o 
  -1  10  15       98.19      102.88      9.91 o 
   0  10  15        0.81        5.31      6.34 o 
   1  10  15       11.66       14.70      9.58 o 
   2  10  15       58.66       50.04     10.96 o 
   3  10  15        4.85        0.64      6.75 o 
   4  10  15        0.92       -7.88      7.88 o 
   5  10  15       27.59       37.16     24.51 o 
  -4  11  15      215.67      215.34     16.10 o 
  -3  11  15      123.89      118.96     14.07 o 
  -2  11  15      115.00      142.67     12.79 o 
  -1  11  15      116.54      111.59     10.29 o 
   0  11  15        4.32        3.04      8.02 o 
   1  11  15      707.59      700.05     26.94 o 
   2  11  15        5.66        2.45      7.39 o 
   3  11  15       52.36       60.32      8.93 o 
   4  11  15       48.13       39.86     13.71 o 
  -3  12  15       12.06        3.73     10.47 o 
  -2  12  15       97.56      111.36     12.10 o 
  -1  12  15      561.73      630.19     19.96 o 
   0  12  15       14.49        5.86     11.73 o 
   1  12  15       59.09       67.93     11.95 o 
   2  12  15      474.91      480.38     21.43 o 
   3  12  15      135.51      171.76     13.18 o 
  -2  13  15       87.23       93.33     12.24 o 
  -1  13  15      147.95      166.60     13.15 o 
   0  13  15        1.57        5.75      8.67 o 
   1  13  15      114.36       85.62     13.36 o 
   2  13  15      386.08      336.99     21.01 o 
  -7   0  16      103.78      134.40     30.83 o 
  -6   0  16      303.44      305.97     39.53 o 
  -5   0  16       40.29       34.47     10.65 o 
  -4   0  16     3236.01     3222.32     80.71 o 
  -3   0  16      465.00      436.96     34.39 o 
  -2   0  16     1418.39     1393.02     35.33 o 
  -1   0  16     2292.14     2259.68     70.79 o 
   0   0  16        9.06        5.60      6.51 o 
   1   0  16      438.70      391.53     16.99 o 
   2   0  16     3452.02     3337.97     65.15 o 
   3   0  16     5474.36     5416.56    146.26 o 
   4   0  16       57.13       22.14     15.02 o 
   5   0  16       21.82        7.12     13.44 o 
   6   0  16      203.18      154.17     22.14 o 
  -7   1  16      244.38      223.15     25.64 o 
  -6   1  16      364.94      341.96     32.42 o 
  -5   1  16      253.96      255.31     11.17 o 
  -4   1  16        6.48       -7.35      7.35 o 
  -3   1  16      359.39      354.80     15.78 o 
  -2   1  16       33.87       35.76      6.58 o 
  -1   1  16      360.90      339.38     12.38 o 
   0   1  16      374.73      389.24     10.78 o 
   1   1  16      725.27      755.05     18.03 o 
   2   1  16      169.61      178.94      9.41 o 
   3   1  16     1524.78     1489.53     26.37 o 
   4   1  16     2310.91     2201.56     58.98 o 
   5   1  16      611.41      620.65     43.09 o 
   6   1  16       84.11       94.06     13.69 o 
  -6   2  16        4.64        9.52      5.81 o 
  -5   2  16      464.29      439.82     14.37 o 
  -4   2  16      121.80      121.31     10.47 o 
  -3   2  16     1174.98     1151.41     33.78 o 
  -2   2  16     2279.34     2254.49     35.08 o 
  -1   2  16      357.07      368.81     12.69 o 
   0   2  16        3.77        3.22      5.94 o 
   1   2  16      842.92      812.61     18.97 o 
   2   2  16       47.18       46.07      6.47 o 
   3   2  16      136.64      143.50      8.48 o 
   4   2  16      515.44      497.09     27.39 o 
   5   2  16       86.34       95.67     13.69 o 
   6   2  16      186.22      183.92     17.04 o 
  -6   3  16       96.62      112.47     11.75 o 
  -5   3  16       21.61       21.81      7.22 o 
  -4   3  16       23.63       19.03      7.74 o 
  -3   3  16      259.66      268.28     14.16 o 
  -2   3  16        0.23        1.10      5.68 o 
  -1   3  16       30.15       28.82      6.23 o 
   0   3  16      442.06      480.36     13.82 o 
   1   3  16     1067.66     1071.68     22.48 o 
   2   3  16      170.68      184.85      9.88 o 
   3   3  16      383.21      393.88     17.14 o 
   4   3  16     1219.09     1163.93     24.61 o 
   5   3  16       73.67       77.29     13.13 o 
   6   3  16      342.00      333.35     22.36 o 
  -6   4  16        0.43       -3.24      6.45 o 
  -5   4  16       24.44       14.36      7.07 o 
  -4   4  16        1.45        1.95      5.96 o 
  -3   4  16       25.69       32.23      8.29 o 
  -2   4  16      452.27      411.10     13.59 o 
  -1   4  16      270.01      260.75     11.02 o 
   0   4  16       78.56       78.59      7.44 o 
   1   4  16        8.80        1.58      5.93 o 
   2   4  16      303.72      298.96     13.21 o 
   3   4  16       90.89       82.00      7.31 o 
   4   4  16       32.81       26.95      6.13 o 
   5   4  16       88.67       81.89     11.56 o 
   6   4  16       58.13       67.74     13.69 o 
  -6   5  16        2.07       -9.05     12.38 o 
  -5   5  16        0.05        6.01      6.97 o 
  -4   5  16      223.07      178.37     10.47 o 
  -3   5  16      131.39      107.96     14.49 o 
  -2   5  16      299.10      315.57     12.59 o 
  -1   5  16      139.14      151.17     10.53 o 
   0   5  16       53.29       65.25      7.25 o 
   1   5  16       51.73       66.10      7.72 o 
   2   5  16       67.93       73.68      7.82 o 
   3   5  16        1.73       -6.25      6.25 o 
   4   5  16      116.55      122.58      9.11 o 
   5   5  16       26.25       38.46     10.47 o 
   6   5  16       79.05      104.02     15.06 o 
  -6   6  16      145.91      120.76     15.69 o 
  -5   6  16      350.04      367.47     15.22 o 
  -4   6  16       62.08       56.07      8.95 o 
  -3   6  16      288.95      257.63     12.96 o 
  -2   6  16     1096.57     1132.59     22.52 o 
  -1   6  16        1.20       -5.98      5.98 o 
   0   6  16      600.18      588.56     16.89 o 
   1   6  16      184.90      158.10     11.48 o 
   2   6  16       49.62       32.06      9.03 o 
   3   6  16      208.75      199.78     11.15 o 
   4   6  16       80.91       85.91      9.75 o 
   5   6  16       71.04       74.78     15.18 o 
   6   6  16        8.91       -6.97     20.56 o 
  -5   7  16       85.49       85.81      9.20 o 
  -4   7  16        4.47        9.28      7.62 o 
  -3   7  16      180.79      198.88     11.97 o 
  -2   7  16      659.50      628.83     18.14 o 
  -1   7  16      360.88      377.23     15.31 o 
   0   7  16      120.58      125.59      9.82 o 
   1   7  16       88.84       66.35      9.81 o 
   2   7  16      699.72      729.43     21.05 o 
   3   7  16      623.72      592.38     17.83 o 
   4   7  16      331.81      362.26     16.73 o 
   5   7  16      910.06     1022.94     40.18 o 
  -5   8  16       72.08       81.76     10.94 o 
  -4   8  16      802.60      809.25     21.62 o 
  -3   8  16     1321.93     1386.59     37.24 o 
  -2   8  16       36.43       42.54      8.37 o 
  -1   8  16      934.06      890.33     21.77 o 
   0   8  16      107.35      123.38     10.26 o 
   1   8  16      607.56      608.99     19.86 o 
   2   8  16      312.29      309.60     15.63 o 
   3   8  16       20.97       19.00      6.96 o 
   4   8  16      338.58      304.16     16.04 o 
   5   8  16       42.81       25.53     14.05 o 
  -5   9  16      268.88      262.63     14.88 o 
  -4   9  16       68.80       73.77     11.60 o 
  -3   9  16       28.57       19.67     11.90 o 
  -2   9  16        2.61        3.99      7.66 o 
  -1   9  16        3.12       -3.06      6.13 o 
   0   9  16        8.42       10.79      7.22 o 
   1   9  16      107.95      128.11     13.17 o 
   2   9  16     2045.11     2088.37     45.76 o 
   3   9  16     1092.95     1073.25     26.04 o 
   4   9  16      325.27      362.98     17.85 o 
   5   9  16      486.57      480.67     30.36 o 
  -4  10  16      204.69      165.54     14.94 o 
  -3  10  16      760.03      767.82     27.53 o 
  -2  10  16      893.11      914.67     31.72 o 
  -1  10  16      127.57      144.55     11.20 o 
   0  10  16     1019.15     1015.24     24.42 o 
   1  10  16       87.48      104.67     12.76 o 
   2  10  16        2.75       -1.15      7.42 o 
   3  10  16       54.58       56.89      8.76 o 
   4  10  16       20.23       14.97     10.82 o 
  -3  11  16      109.76       98.77     13.75 o 
  -2  11  16      196.43      180.01     13.92 o 
  -1  11  16       43.93       32.17      8.69 o 
   0  11  16      481.73      507.11     33.66 o 
   1  11  16      591.98      644.05     26.76 o 
   2  11  16       74.16       65.28     10.16 o 
   3  11  16      314.51      314.72     15.55 o 
  -2  12  16       80.89       88.53     12.06 o 
  -1  12  16      447.59      440.27     18.50 o 
   0  12  16      320.84      329.19     18.15 o 
   1  12  16      214.08      177.67     15.81 o 
   2  12  16        7.79       11.92     15.64 o 
   0  13  16      107.15       86.99     18.35 o 
  -6   1  17       35.36       28.77      7.15 o 
  -5   1  17        0.94        4.01      7.03 o 
  -4   1  17      135.01      122.35     10.85 o 
  -3   1  17        3.15       -6.03      7.87 o 
  -2   1  17       93.93       85.16      7.91 o 
  -1   1  17       43.34       43.11      6.81 o 
   0   1  17      328.02      347.02     11.48 o 
   1   1  17      211.45      217.65     10.10 o 
   2   1  17        2.48        4.17      5.42 o 
   3   1  17       33.83       37.85      6.82 o 
   4   1  17        0.33        4.79      9.45 o 
   5   1  17       41.39       31.91     11.45 o 
   6   1  17        4.24        9.09     10.62 o 
  -6   2  17       75.39       47.28     12.90 o 
  -5   2  17       70.77       71.31      7.75 o 
  -4   2  17       31.67       29.11      8.22 o 
  -3   2  17       72.41       71.03      9.72 o 
  -2   2  17      558.00      560.94     15.48 o 
  -1   2  17      245.21      243.43     10.89 o 
   0   2  17      149.54      153.99      8.64 o 
   1   2  17       25.46       23.66      6.50 o 
   2   2  17       64.82       65.56      7.43 o 
   3   2  17      578.20      578.24     15.40 o 
   4   2  17      267.04      252.19     11.08 o 
   5   2  17      155.42      177.35     17.30 o 
   6   2  17        6.25        8.64     10.81 o 
  -6   3  17       29.40       31.70     11.16 o 
  -5   3  17       40.30       32.15      8.12 o 
  -4   3  17        2.88       -0.03      6.99 o 
  -3   3  17      710.66      712.90     21.78 o 
  -2   3  17      427.45      431.52     14.25 o 
  -1   3  17      384.39      406.64     13.69 o 
   0   3  17      218.41      241.57     11.83 o 
   1   3  17      661.92      695.37     17.93 o 
   2   3  17      146.91      151.01      9.58 o 
   3   3  17      206.92      202.24     10.10 o 
   4   3  17      404.27      398.60     13.68 o 
   5   3  17       58.22       74.94     13.69 o 
   6   3  17       25.15       22.14     11.74 o 
  -6   4  17      168.82      156.35     22.50 o 
  -5   4  17      111.28       98.75     15.52 o 
  -4   4  17      594.95      566.53     18.61 o 
  -3   4  17      357.07      366.48     20.20 o 
  -2   4  17      748.78      779.43     29.29 o 
  -1   4  17      922.51      893.15     19.56 o 
   0   4  17       96.63       83.36      8.97 o 
   1   4  17      229.20      245.87     12.23 o 
   2   4  17        3.81       -3.37      7.53 o 
   3   4  17      190.54      206.51     10.36 o 
   4   4  17      736.71      763.81     19.57 o 
   5   4  17      829.17      872.21     59.69 o 
   6   4  17      435.93      415.12     25.70 o 
  -6   5  17       44.15       50.15     10.00 o 
  -5   5  17       78.95       68.80     10.27 o 
  -4   5  17       84.02       69.82      8.37 o 
  -3   5  17      240.53      268.83     21.11 o 
  -2   5  17      486.54      496.30     15.22 o 
  -1   5  17      337.18      372.68     15.53 o 
   0   5  17     1420.86     1392.42     27.97 o 
   1   5  17     1012.52     1053.46     30.32 o 
   2   5  17      375.46      435.47     24.84 o 
   3   5  17       79.70       88.33      8.03 o 
   4   5  17      600.07      561.94     23.39 o 
   5   5  17      426.81      433.91     21.55 o 
  -5   6  17      556.16      530.63     21.04 o 
  -4   6  17        7.21       11.44      7.76 o 
  -3   6  17     1601.08     1573.72     30.99 o 
  -2   6  17      573.78      565.93     20.27 o 
  -1   6  17      173.78      164.69     11.83 o 
   0   6  17      153.82      153.57     10.84 o 
   1   6  17       29.72       29.15     13.24 o 
   2   6  17      724.50      646.11     23.80 o 
   3   6  17        6.11       13.95      6.76 o 
   4   6  17      903.38      946.91     28.08 o 
   5   6  17      495.93      561.79     30.50 o 
  -5   7  17        0.67        1.56      7.74 o 
  -4   7  17      284.55      254.72     14.88 o 
  -3   7  17      218.63      201.25     17.12 o 
  -2   7  17      627.76      622.07     20.97 o 
  -1   7  17      112.07      119.40     10.19 o 
   0   7  17       55.75       63.89      8.75 o 
   1   7  17     1298.46     1288.10     30.26 o 
   2   7  17     1046.18     1056.08     26.36 o 
   3   7  17      162.91      181.81     11.41 o 
   4   7  17        3.14        6.78      7.94 o 
   5   7  17       24.18       50.67     15.39 o 
  -5   8  17        0.69        7.69      8.11 o 
  -4   8  17      605.86      564.06     20.25 o 
  -3   8  17       26.60       28.50     10.62 o 
  -2   8  17       35.03       40.07      8.41 o 
  -1   8  17      125.59      133.51     10.63 o 
   0   8  17       20.24       13.15      8.54 o 
   1   8  17       54.14       54.76     10.71 o 
   2   8  17        6.10       -6.92      6.92 o 
   3   8  17      190.96      169.85     11.33 o 
   4   8  17       39.37       41.57      9.62 o 
  -4   9  17        1.69        0.38      9.31 o 
  -3   9  17       14.97       21.28     11.20 o 
  -2   9  17       93.85       71.14     10.46 o 
  -1   9  17        0.13       -5.33      6.44 o 
   0   9  17       16.36       12.59      9.03 o 
   1   9  17       34.94       42.58     10.56 o 
   2   9  17       69.74       74.67      9.69 o 
   3   9  17       21.39       25.68      7.83 o 
   4   9  17        0.17       -0.64      8.64 o 
  -3  10  17       76.11       79.57     13.28 o 
  -2  10  17        2.58        4.42      8.82 o 
  -1  10  17        9.99       -3.80      6.72 o 
   0  10  17      111.87       94.07     10.19 o 
   1  10  17       30.19       17.89     10.11 o 
   2  10  17       35.12       34.58      9.29 o 
   3  10  17       82.41       72.42      9.55 o 
  -2  11  17       13.92       15.19      9.41 o 
  -1  11  17       46.07       44.66      9.29 o 
   0  11  17      543.30      541.39     21.18 o 
   1  11  17      345.86      325.61     19.83 o 
   2  11  17      181.38      202.72     21.54 o 
  -1  12  17       91.30       78.83     10.73 o 
   0  12  17       22.63       -1.29      9.01 o 
   1  12  17      181.55      166.09     19.55 o 
  -6   0  18      167.95      172.32     13.21 o 
  -5   0  18        5.73       -3.39     10.77 o 
  -4   0  18      246.51      220.36     19.55 o 
  -3   0  18      233.17      220.79     43.88 o 
  -2   0  18      218.51      192.88     15.19 o 
  -1   0  18       25.07       30.42      9.98 o 
   0   0  18       10.41        1.26      8.34 o 
   1   0  18      116.82      123.59     12.37 o 
   2   0  18     1021.35     1105.13     36.22 o 
   3   0  18     2781.30     2753.12     90.53 o 
   4   0  18       25.35       46.65     16.60 o 
   5   0  18      401.94      388.98     34.79 o 
   6   0  18     1612.68     1642.11     72.74 o 
  -6   1  18        1.60       -0.51      5.45 o 
  -5   1  18       33.50       39.60      8.74 o 
  -4   1  18       14.44       15.23      8.15 o 
  -3   1  18      171.71      176.43     13.02 o 
  -2   1  18     1385.84     1401.26     26.59 o 
  -1   1  18     1174.11     1167.82     25.04 o 
   0   1  18      326.99      327.34     12.62 o 
   1   1  18     1142.86     1143.82     26.11 o 
   2   1  18      445.90      453.11     14.50 o 
   3   1  18        0.57       -5.76      5.76 o 
   4   1  18        0.32       -1.21      5.68 o 
   5   1  18        4.63        8.52     11.46 o 
   6   1  18      130.36      144.72     17.60 o 
  -6   2  18      126.14      116.17     14.95 o 
  -5   2  18      336.63      337.66     13.21 o 
  -4   2  18      142.45      134.12     11.98 o 
  -3   2  18       10.03        3.15     13.69 o 
  -2   2  18       19.68       11.04      6.65 o 
  -1   2  18        2.81        4.53      6.15 o 
   0   2  18        2.71       -3.12      6.40 o 
   1   2  18       60.09       63.06      8.01 o 
   2   2  18      326.89      305.89     12.80 o 
   3   2  18      511.49      537.53     20.77 o 
   4   2  18     1276.96     1259.15     47.26 o 
   5   2  18      287.59      270.01     21.22 o 
  -5   3  18       43.19       24.82      8.44 o 
  -4   3  18      223.48      188.90     13.03 o 
  -3   3  18       61.92       60.06      9.76 o 
  -2   3  18      113.05      120.19      9.32 o 
  -1   3  18      774.04      766.05     18.57 o 
   0   3  18       89.19       88.90      9.00 o 
   1   3  18        0.98       -6.71      6.71 o 
   2   3  18      469.93      442.35     14.52 o 
   3   3  18       73.82       65.57      9.40 o 
   4   3  18       45.14       34.66      9.85 o 
   5   3  18      143.20      142.06     17.33 o 
  -5   4  18      237.87      226.35     13.62 o 
  -4   4  18       21.72       22.49      8.19 o 
  -3   4  18        9.35       12.80      9.77 o 
  -2   4  18       95.37       87.12      8.65 o 
  -1   4  18       14.78        4.53      6.99 o 
   0   4  18       33.67       33.47      7.68 o 
   1   4  18      371.49      383.44     15.12 o 
   2   4  18        0.55       -1.00      6.06 o 
   3   4  18       21.99       23.92      6.49 o 
   4   4  18       12.96       17.16      6.43 o 
   5   4  18       10.97        6.32     11.74 o 
  -5   5  18       39.75       43.65      9.03 o 
  -4   5  18       18.81       24.12      7.58 o 
  -3   5  18      133.31      128.57     16.77 o 
  -2   5  18       13.00       -1.88      8.13 o 
  -1   5  18       17.67       21.82      7.56 o 
   0   5  18        7.43       14.54     10.01 o 
   1   5  18      120.24      118.10     10.79 o 
   2   5  18       31.91       24.44      7.19 o 
   3   5  18       90.44       99.81      8.36 o 
   4   5  18       19.65       19.92      6.94 o 
   5   5  18       30.30       39.70     13.13 o 
  -5   6  18        3.99       -2.73      7.88 o 
  -4   6  18      162.23      128.37     11.94 o 
  -3   6  18      386.71      379.25     15.71 o 
  -2   6  18       71.66       80.48     10.68 o 
  -1   6  18       68.10       90.81      9.48 o 
   0   6  18       66.09       51.47      8.49 o 
   1   6  18       13.68       -7.05      8.12 o 
   2   6  18      241.07      267.50     17.69 o 
   3   6  18      374.05      366.66     14.92 o 
   4   6  18      231.74      256.12     14.74 o 
   5   6  18       94.05      122.08     22.93 o 
  -4   7  18      118.36      110.72     11.73 o 
  -3   7  18       66.79       56.69     10.16 o 
  -2   7  18      262.70      282.95     18.94 o 
  -1   7  18      200.26      214.53     12.84 o 
   0   7  18      983.44     1007.88     27.00 o 
   1   7  18      253.58      270.64     17.46 o 
   2   7  18       66.11       61.85     12.78 o 
   3   7  18        7.37        0.18     11.98 o 
   4   7  18       80.16       71.07     10.55 o 
  -4   8  18      104.44       86.13     12.70 o 
  -3   8  18       48.80       20.91     10.97 o 
  -2   8  18      102.83      105.48     10.48 o 
  -1   8  18        0.18        8.83     11.08 o 
   0   8  18      454.22      483.61     19.57 o 
   1   8  18      155.33      184.56     15.35 o 
   2   8  18      180.35      209.66     19.93 o 
   3   8  18      506.36      532.92     28.53 o 
   4   8  18      538.25      573.67     24.30 o 
  -3   9  18      417.38      405.90     22.33 o 
  -2   9  18      209.80      245.66     14.07 o 
  -1   9  18      862.17      923.51     21.85 o 
   0   9  18      875.15      957.19     31.95 o 
   1   9  18      217.25      217.08     16.75 o 
   2   9  18      147.58      126.50     11.62 o 
   3   9  18       20.26       14.65      7.64 o 
  -2  10  18        4.63       16.50      9.50 o 
  -1  10  18       43.10       39.41      8.41 o 
   0  10  18      129.45      137.00     11.70 o 
   1  10  18       38.08       55.12     11.80 o 
   2  10  18      687.64      706.50     31.57 o 
  -1  11  18      189.00      201.62     15.50 o 
   0  11  18      250.90      286.96     26.96 o 
   1  11  18      272.86      286.26     19.40 o 
  -5   1  19        5.24       14.20      8.63 o 
  -4   1  19      327.16      330.16     16.88 o 
  -3   1  19      512.95      511.95     24.88 o 
  -2   1  19       48.04       47.77      7.88 o 
  -1   1  19      217.92      228.81     11.53 o 
   0   1  19      352.28      383.12     13.66 o 
   1   1  19       42.31       34.79      7.49 o 
   2   1  19      551.64      539.96     27.96 o 
   3   1  19       28.59       33.45      7.53 o 
   4   1  19       36.76       43.35      7.67 o 
   5   1  19       56.57       43.56     15.42 o 
  -5   2  19      212.64      196.98     11.63 o 
  -4   2  19      267.45      292.71     24.42 o 
  -3   2  19      126.54      148.23     17.46 o 
  -2   2  19        0.33        1.79      6.59 o 
  -1   2  19      228.21      231.04     11.63 o 
   0   2  19      508.92      517.39     16.63 o 
   1   2  19      383.30      410.61     16.73 o 
   2   2  19      259.10      282.80     12.76 o 
   3   2  19      127.19      143.07     10.12 o 
   4   2  19      336.09      336.38     20.77 o 
   5   2  19      197.82      200.62     35.18 o 
  -5   3  19      144.57      135.29     10.31 o 
  -4   3  19      531.78      529.40     20.23 o 
  -3   3  19      803.80      789.37     24.09 o 
  -2   3  19      730.62      752.87     19.13 o 
  -1   3  19      434.22      428.24     15.71 o 
   0   3  19      107.50       96.10      9.74 o 
   1   3  19       10.08       11.14      7.63 o 
   2   3  19      183.85      158.43     15.29 o 
   3   3  19       14.11        9.28      7.82 o 
   4   3  19      133.01      133.93     10.27 o 
   5   3  19       88.81       63.39     14.81 o 
  -5   4  19      159.64      145.81     12.42 o 
  -4   4  19        0.90       -0.33      7.29 o 
  -3   4  19       50.99       69.17     10.56 o 
  -2   4  19      133.51      138.52     11.16 o 
  -1   4  19      297.57      272.07     13.76 o 
   0   4  19     1125.50     1198.46     26.26 o 
   1   4  19      534.20      544.05     22.71 o 
   2   4  19      224.19      213.18     14.83 o 
   3   4  19     1134.19     1165.02     24.49 o 
   4   4  19      658.52      695.09     21.72 o 
   5   4  19       20.87       24.14     17.39 o 
  -4   5  19      598.53      595.11     18.56 o 
  -3   5  19      403.91      408.46     29.44 o 
  -2   5  19      183.60      190.94     13.99 o 
  -1   5  19      451.01      415.22     16.80 o 
   0   5  19      819.47      796.64     23.73 o 
   1   5  19       93.95       87.56     19.24 o 
   2   5  19       10.57        9.40      6.97 o 
   3   5  19       82.73       85.42     10.51 o 
   4   5  19       40.63       23.64      7.47 o 
  -4   6  19       44.04       59.82     16.43 o 
  -3   6  19       19.15       24.65      9.17 o 
  -2   6  19      169.83      211.76     18.49 o 
  -1   6  19      690.77      739.65     23.43 o 
   0   6  19      148.30      137.14     12.23 o 
   1   6  19      514.36      491.00     21.66 o 
   2   6  19      293.83      307.86     15.68 o 
   3   6  19      150.12      141.28     11.01 o 
   4   6  19      174.75      191.50     16.92 o 
  -4   7  19       99.91      118.21     13.72 o 
  -3   7  19      215.61      203.15     14.44 o 
  -2   7  19       88.78       88.18     11.53 o 
  -1   7  19      124.09      143.85     18.34 o 
   0   7  19        6.66        0.96      8.30 o 
   1   7  19       85.21       79.21     12.23 o 
   2   7  19       21.75       21.15      9.36 o 
   3   7  19       33.48       56.92     10.27 o 
   4   7  19      189.00      160.82     20.59 o 
  -3   8  19       15.83       30.87     11.92 o 
  -2   8  19       80.30       82.49     13.31 o 
  -1   8  19       24.02        9.45      8.19 o 
   0   8  19       42.36       38.57     10.43 o 
   1   8  19       15.45       19.45     10.37 o 
   2   8  19      245.60      208.80     15.63 o 
   3   8  19       27.00       24.96      8.08 o 
  -2   9  19       21.24       32.05     14.03 o 
  -1   9  19        0.19       -7.20      7.20 o 
   0   9  19      220.09      220.10     15.07 o 
   1   9  19       34.55       31.72     10.91 o 
   2   9  19        1.05       -8.60      8.88 o 
  -1  10  19      120.31      107.03     11.96 o 
   0  10  19      266.32      265.91     15.06 o 
   1  10  19       14.53        7.40     15.03 o 
  -4   0  20      581.29      487.30     28.46 o 
  -3   0  20      646.94      636.64     41.51 o 
  -2   0  20      147.88      184.54     15.97 o 
  -1   0  20      523.23      513.95     23.18 o 
   0   0  20      604.37      602.70     24.24 o 
   1   0  20       18.12       12.65     14.23 o 
   2   0  20     2378.27     2330.14     62.91 o 
   3   0  20      210.61      255.05     18.56 o 
   4   0  20       13.39       13.97      5.94 o 
  -4   1  20      275.18      254.89     17.55 o 
  -3   1  20      308.48      287.35     16.43 o 
  -2   1  20      166.43      184.55     11.34 o 
  -1   1  20       95.69       84.81      8.75 o 
   0   1  20        0.31       -6.54      6.73 o 
   1   1  20      215.02      227.61     15.35 o 
   2   1  20      982.72      975.21     25.03 o 
   3   1  20      573.65      580.12     18.11 o 
   4   1  20      384.13      393.31     15.00 o 
  -4   2  20        0.31       -8.67      8.67 o 
  -3   2  20      108.93      132.20     12.74 o 
  -2   2  20      196.19      216.96     11.96 o 
  -1   2  20      343.60      340.93     15.21 o 
   0   2  20      362.60      374.07     27.96 o 
   1   2  20      492.14      449.72     20.01 o 
   2   2  20        1.77       -5.76      6.82 o 
   3   2  20      668.52      636.80     18.99 o 
   4   2  20        4.82        7.45      6.16 o 
  -4   3  20        6.37       -7.72      8.83 o 
  -3   3  20      178.72      160.54     13.48 o 
  -2   3  20       50.62       45.09      8.10 o 
  -1   3  20        0.13       -6.92      6.92 o 
   0   3  20      142.33      139.00     12.45 o 
   1   3  20      196.99      191.79     15.05 o 
   2   3  20        7.42       -5.99      5.99 o 
   3   3  20       73.23       69.76      8.89 o 
   4   3  20       88.75       78.52     10.00 o 
  -4   4  20        4.42        9.28      9.01 o 
  -3   4  20       20.27       18.58      9.30 o 
  -2   4  20       25.29       33.21      9.71 o 
  -1   4  20        0.28       -6.97      6.97 o 
   0   4  20      389.32      409.12     19.74 o 
   1   4  20        9.32        2.97     15.70 o 
   2   4  20        1.30       -4.44      6.41 o 
   3   4  20        7.56        2.69      6.58 o 
   4   4  20       17.99       27.89     12.43 o 
  -4   5  20       49.00       47.20      9.13 o 
  -3   5  20      274.93      276.73     19.14 o 
  -2   5  20       49.89       40.05     10.73 o 
  -1   5  20       23.28       13.74      8.11 o 
   0   5  20       17.97       27.68      9.13 o 
   1   5  20      273.61      261.92     17.41 o 
   2   5  20       36.38       41.99      8.80 o 
   3   5  20      141.10      171.18     10.79 o 
   4   5  20      230.50      234.09     13.96 o 
  -3   6  20       60.26       56.29     10.76 o 
  -2   6  20      139.38      120.66     14.49 o 
  -1   6  20        1.16        1.21      7.79 o 
   0   6  20      105.70      117.89     11.93 o 
   1   6  20      127.32      132.53     14.03 o 
   2   6  20       46.17       54.78     12.10 o 
   3   6  20       97.64      102.42     10.42 o 
  -3   7  20        1.00       -3.32      8.98 o 
  -2   7  20       12.75        3.59      9.28 o 
  -1   7  20       52.05       35.84      8.98 o 
   0   7  20        1.10        6.19      8.93 o 
   1   7  20        0.95        4.75     11.55 o 
   2   7  20       56.63       37.85     10.65 o 
   3   7  20      309.58      362.02     18.51 o 
  -2   8  20       74.21       87.42     10.68 o 
  -1   8  20      409.19      425.10     18.28 o 
   0   8  20        4.24        5.04      9.49 o 
   1   8  20      447.46      455.15     22.39 o 
   2   8  20      226.59      197.83     18.78 o 
   0   9  20       38.51       43.10     10.87 o 
  -4   1  21        0.11       -8.81      8.81 o 
  -3   1  21        7.68       13.42     10.73 o 
  -2   1  21      159.53      156.76     13.64 o 
  -1   1  21       10.16       -4.73      7.31 o 
   0   1  21        6.81       -6.11     12.06 o 
   1   1  21      119.49      119.30     26.88 o 
   2   1  21       49.06       45.27      8.78 o 
   3   1  21      191.37      180.21     11.82 o 
   4   1  21       12.96       22.88     13.13 o 
  -4   2  21      157.19      151.42     13.89 o 
  -3   2  21      221.60      249.15     16.06 o 
  -2   2  21      109.01      146.42     10.99 o 
  -1   2  21      152.30      157.10     11.68 o 
   0   2  21       58.33       84.17     18.35 o 
   1   2  21        1.79       10.64      9.07 o 
   2   2  21      102.26       81.31     10.97 o 
   3   2  21       32.29       22.56     14.83 o 
  -3   3  21       72.80       66.18     11.41 o 
  -2   3  21       19.75       20.62      9.75 o 
  -1   3  21      174.43      164.40     12.19 o 
   0   3  21      252.68      273.12     24.14 o 
   1   3  21      132.45      155.89     14.51 o 
   2   3  21      756.05      791.77     32.70 o 
   3   3  21      111.65      112.45     10.39 o 
  -3   4  21       97.86      101.74     13.94 o 
  -2   4  21      418.13      466.51     22.02 o 
  -1   4  21      872.87      875.41     23.74 o 
   0   4  21      689.20      721.04     27.02 o 
   1   4  21        8.22       14.05      9.79 o 
   2   4  21       24.83       14.64      9.16 o 
   3   4  21        5.15        9.09      7.64 o 
  -3   5  21        3.23       -7.27     10.37 o 
  -2   5  21       21.77       11.66      9.83 o 
  -1   5  21        6.67        0.67      8.26 o 
   0   5  21      412.36      461.01     22.88 o 
   1   5  21      674.97      703.78     28.92 o 
   2   5  21      146.31      174.17     14.41 o 
   3   5  21      430.31      492.51     34.79 o 
  -2   6  21      228.55      245.04     16.45 o 
  -1   6  21      611.57      658.52     21.02 o 
   0   6  21      227.88      257.12     18.81 o 
   1   6  21      275.85      263.86     19.15 o 
   2   6  21       36.51       37.96     10.56 o 
  -1   7  21       26.32       23.29      9.34 o 
   0   7  21       13.07       23.38     22.28 o 
   1   7  21       61.13       92.37     13.68 o 
  -3   0  22      169.42      167.64     34.79 o 
  -2   0  22       15.53       -2.17     19.33 o 
  -1   0  22       14.21       14.01     13.13 o 
   0   0  22      363.08      346.29     34.00 o 
   1   0  22        8.00       -7.12     15.02 o 
   2   0  22        4.89       28.46     15.81 o 
  -3   1  22       10.81        2.80     10.84 o 
  -2   1  22      385.34      407.86     20.80 o 
  -1   1  22      247.85      249.91     22.22 o 
   0   1  22       97.66       94.72     15.93 o 
   1   1  22      422.26      410.47     27.67 o 
   2   1  22      797.97      746.74     29.07 o 
  -2   2  22       70.78       72.06     17.49 o 
  -1   2  22       94.30      100.35     10.95 o 
   0   2  22       44.77       46.47     13.75 o 
   1   2  22        6.42      -10.28     10.62 o 
   2   2  22      167.86      160.09     15.93 o 
  -2   3  22      127.89      148.78     14.00 o 
  -1   3  22      215.91      240.76     14.50 o 
   0   3  22      315.77      309.20     19.83 o 
   1   3  22       58.27       66.19     12.21 o 
   2   3  22        1.98       -0.70     17.39 o 
  -2   4  22      108.80       99.72     12.68 o 
  -1   4  22        1.30       -7.64      7.64 o 
   0   4  22        0.06       -9.45      9.45 o 
   1   4  22       27.87        3.77     15.32 o 
   2   4  22       28.01       42.84     15.81 o 
  -1   5  22       14.22       11.24      8.87 o 
   0   5  22        4.11        6.33     13.79 o 
   1   5  22       51.39       34.83     11.54 o 
  -1   1  23        6.13       -0.11      8.81 o 
   0   1  23       60.59       60.20     15.37 o 
   1   1  23      255.27      250.88     22.53 o 
   0   2  23       51.54       39.14     13.98 o 
                                                 
